# Supplementary material for: Unveiling the Link Between Inflammation and Adaptive Immunity in Breast Cancer
Source: Front Immunol. 2019 Jan 29;10:56. doi: 10.3389/fimmu.2019.00056 (PMC6362261; doi:10.3389/fimmu.2019.00056)
Supplement: Supplementary File S1 — A text file containing the edge list or connectivity map for the gene regulatory network (a Cytoscape SIF file). [file Data_Sheet_1.xls]

## Sheet: Supplementary_File_1.txt
IGKC	1.07936	IGKV1-12
IGLC2	1.07383	IGLC3
IGLC3	1.07297	IGLL5
IGLC2	1.06427	IGLL5
RBMS1	1.00379	RBMS1P1
CYP2B6	0.988676	CYP2B7P
MIR5193	0.979971	UBA7
IGLL3P	0.972427	IGLL5
IGLC3	0.961546	IGLL3P
IGLC2	0.957391	IGLL3P
APOC1	0.935043	APOC1P1
HLA-B	0.885967	HLA-C
IGKV1-37	0.885897	IGKV1OR2-108
TRBC1	0.882691	TRBC2
IGKV1-39	0.87704	IGKV1OR2-108
IGKV1D-13	0.876908	IGKV1OR2-108
IGKV1-37	0.869663	IGKV1D-13
IGKV1-37	0.862277	IGKV1-39
IGKC	0.86109	IGLC2
IGKV1D-13	0.859673	IGKV1OR2-1
IGKC	0.85878	IGLL5
IGKC	0.858687	IGLC3
ANKRD30A	0.856703	LINC00993
IGKV1-12	0.8567	IGLC2
HLA-J	0.856054	MIR6891
IGKC	0.855706	IGKV1-39
TRGC1	0.855222	TRGC2
IGKV1-17	0.855211	IGKV1-39
IGKV1-12	0.85474	IGLL5
IGKV1-12	0.854346	IGLC3
IGKV1-12	0.853386	IGKV1-39
ELF3	0.842573	RNPEP
CD3D	0.840782	TRBC1
IGKV1-17	0.839085	IGKV1OR2-108
COL1A2	0.838644	COL3A1
CD2	0.835939	TRBC1
GUSBP11	0.831011	IGLL3P
CD2	0.828578	CD3D
HLA-G	0.821918	HLA-J
IGKV1-39	0.818182	IGKV1D-13
HLA-B	0.814818	MIR6891
HLA-G	0.806913	MIR6891
CD2	0.806894	TRBC2
IGKV1OR2-1	0.805828	IGKV1OR2-108
IGKC	0.805687	IGKV1OR2-108
FCGR1B	0.804375	FCGR1C
IGKV1-37	0.801453	IGKV1OR2-1
IGKV1-12	0.798949	IGKV1OR2-108
IGKV1-17	0.798691	IGKV1D-13
CD3D	0.797465	TRBC2
C1QA	0.797094	C1QB
IGKV1-17	0.793398	IGKV1-37
CXCL10	0.788819	CXCL11
IGKC	0.786338	IGKV1-37
COL1A2	0.786269	COL5A2
IGKV1-12	0.779215	IGKV1-37
IGHG1	0.775811	IGKC
IGHG1	0.774567	IGKV1-12
IGKC	0.773767	IGKV1-17
IGKC	0.772387	IGKV1D-13
IGKV1-12	0.771625	IGKV1-17
IGKC	0.771219	IGKV3-20
HLA-A	0.768855	HLA-C
SAA2	0.765019	SAA2-SAA4
IGKV1-12	0.764469	IGKV1D-13
IGKV1-12	0.762155	IGKV3-20
IGKC	0.762066	IGLL3P
IGKV1-39	0.761943	IGLC2
IGKV1OR2-108	0.760445	IGKV3-20
COL3A1	0.759595	COL5A2
HLA-B	0.75261	HLA-G
IGKV1-39	0.75058	IGLC3
IGKV1-12	0.749767	IGLL3P
IGKV1-39	0.746879	IGKV3-20
YBX1	0.744324	YBX1P10
IGKV1-39	0.739518	IGLL5
IGHG1	0.735484	IGLL5
GUSBP11	0.73508	IGLL5
IGHG1	0.733523	IGLC3
IGHG1	0.732321	IGLC2
IGKV1-37	0.729709	IGKV3-20
CFH	0.729606	CFHR1
GUSBP11	0.728055	IGLC3
IGKV1-39	0.725121	IGKV1OR2-1
HLA-B	0.724805	HLA-J
GUSBP11	0.724472	IGLC2
CD2	0.723246	GZMA
FTL	0.723093	FTLP3
FCER1G	0.716328	LAPTM5
IGKV1OR2-108	0.713586	IGLC2
IGKV1-17	0.711679	IGKV3-20
IGKV1-17	0.710017	IGLC2
IGKV1-17	0.709199	IGKV1OR2-1
GZMA	0.706995	TRBC2
IGKV1OR2-108	0.70692	IGLC3
FCER1G	0.70182	TYROBP
IGKV1-37	0.700943	IGLC2
PSMB9	0.700612	TAP1
IGKV1-17	0.699061	IGLC3
IGKV3-20	0.698562	IGLC2
IGKV1D-13	0.696853	IGLC2
CMPK2	0.696616	RSAD2
LAPTM5	0.695868	SLC7A7
IGKV1OR2-108	0.695445	IGLL5
COL1A1	0.694716	COL1A2
IGKV1-17	0.69325	IGLL5
IGKV3-20	0.693046	IGLC3
IGKV1-37	0.692947	IGLC3
IGKV1D-13	0.692767	IGKV3-20
BUB1B	0.690633	CASC5
IGKV1D-13	0.689997	IGLC3
IGHG1	0.689712	IGKV1-39
CCR5	0.686803	CD2
COL3A1	0.686112	COL6A3
IGKC	0.685633	IGKV1OR2-1
HCLS1	0.682974	IL10RA
IGKV3-20	0.682412	IGLL5
IGKV1-37	0.682267	IGLL5
EVI2A	0.680202	EVI2B
S100A8	0.678198	S100A9
COL1A2	0.678105	COL6A3
HLA-A	0.676761	HLA-B
CD3D	0.676752	GZMA
IGKV1-12	0.676359	IGKV1OR2-1
HLA-DMA	0.676087	HLA-DRA
IGKV1D-13	0.675873	IGLL5
GIMAP4	0.672728	GIMAP5
IGKV1-39	0.672533	IGLL3P
C1QB	0.672056	TYROBP
CD3D	0.668588	CD52
HCLS1	0.668434	NCKAP1L
C4A	0.668366	C4B
HLA-C	0.665905	HLA-G
IGHG1	0.665696	IGLL3P
IGKV3-20	0.665451	IGLL3P
C1QB	0.662599	FCER1G
EVI2B	0.662303	HCLS1
EVI2B	0.662064	IRF8
IGKV1-37	0.661791	IGLL3P
IGKV1OR2-108	0.661223	IGLL3P
GZMA	0.659225	TRBC1
LAPTM5	0.657796	TYROBP
FBN1	0.655634	LUM
IGKV1D-13	0.655176	IGLL3P
HLA-DMB	0.654744	HLA-DRA
COL5A2	0.654251	VCAN
EVI2B	0.654109	NCKAP1L
HLA-DMA	0.65371	HLA-DMB
HLA-C	0.653407	MIR6891
C1QB	0.65029	C1QC
BUB1B	0.648666	NUSAP1
COL1A1	0.648317	COL5A2
EVI2B	0.647918	IL10RA
IGKV1-17	0.647327	IGLL3P
OAS1	0.647242	OAS3
IGHG1	0.64688	IGKV1OR2-108
GZMK	0.646289	TRBC2
GIMAP6	0.646152	GIMAP8
EMCN	0.646076	TEK
CD2	0.645908	CD8A
FCER1G	0.644915	SLC7A7
FAP	0.644867	POSTN
IL10RA	0.644648	MPEG1
CCR5	0.643787	GZMA
CD2	0.643687	ITK
PVRIG	0.64349	TRBC1
GZMK	0.643457	TRBC1
IGKV1OR2-1	0.643325	IGKV3-20
CCR5	0.643301	TRBC2
C3AR1	0.642321	SLCO2B1
HLA-DQB1	0.641715	HLA-DRA
COL5A2	0.641162	LUM
COL3A1	0.64068	MIR1245A
CD3D	0.639815	PVRIG
IGHG1	0.639021	IGKV1-17
IGLC2	0.638965	IGLV1-47
APOC1	0.638602	APOE
IL10RA	0.636564	NCKAP1L
COL1A1	0.633612	COL3A1
HLA-A	0.633405	HLA-G
COL5A1	0.633068	COL5A2
PSMB8	0.632999	PSMB9
LAIR1	0.632164	LAPTM5
CD2	0.631964	NLRC3
IGKV1OR2-1	0.631637	IGLC2
IGLC3	0.631263	IGLV1-47
COL5A2	0.630656	COL6A3
CD2	0.630389	PVRIG
LAIR1	0.629945	SLC7A7
PVRIG	0.629564	TRBC2
LDB2	0.629422	TEK
IGKV1OR2-1	0.628872	IGLL3P
COL1A1	0.628787	COL5A1
COL5A2	0.628743	FAP
IGKV1OR2-1	0.628456	IGLC3
CD2	0.628243	GPR171
IL10RA	0.627982	TNFRSF1B
IFI44L	0.627575	RSAD2
ADAM12	0.627308	COL5A2
ADAM12	0.62682	FAP
IGLL5	0.626621	IGLV1-47
IGHV3-21	0.625581	IGHV3-7
COL5A2	0.625207	FBN1
MPEG1	0.625109	NCKAP1L
BUB1B	0.624395	PRC1
IGHG1	0.62288	IGKV1D-13
IGLL3P	0.622273	IGLV1-47
CASC5	0.622187	NUSAP1
CCR5	0.62185	TRBC1
OAS2	0.620757	OAS3
TBC1D10C	0.619868	TRBC1
IGLL3P	0.619347	IGLV2-14
CD8A	0.619104	TRBC1
MPEG1	0.618161	MS4A6A
EVI2B	0.61806	GPR65
IGHV4-59	0.618014	IGHV4-61
FCER1G	0.617494	LAIR1
IGHG1	0.616801	IGKV1-37
IFI44	0.6159	IFI44L
COL5A2	0.615613	THBS2
EVI2A	0.615229	FGL2
ADAM12	0.614979	COL6A3
IGKV1OR2-1	0.614262	IGLL5
CSF2RB	0.61421	EVI2B
COL1A2	0.613781	COL5A1
IGHA1	0.613589	JCHAIN
C1QB	0.613565	LAPTM5
CD2	0.613202	GZMK
DACT1	0.612722	FAP
OAS1	0.612685	OAS2
CD8A	0.612487	GZMA
GZMA	0.612023	GZMK
IGHG1	0.611809	IGKV3-20
NLRC3	0.611475	TRBC1
COL3A1	0.611121	VCAN
CD247	0.610176	TRBC2
EVI2B	0.609548	SRGN
CD3D	0.609468	CD8A
IFI6	0.608925	ISG15
ADGRL4	0.608241	LDB2
IGKV1OR2-1	0.608171	IGKV4-1
FAP	0.607865	LUM
COL10A1	0.607832	PLPP4
AIF1	0.607793	C1QA
COL6A3	0.606536	FAP
IGLL5	0.606073	POU2AF1
ASPN	0.605837	COL1A2
CD52	0.605659	TRBC1
IGLC2	0.604592	POU2AF1
TCEAL3	0.604255	TCEAL4
CD8A	0.603852	TRBC2
FBN1	0.603206	SPARC
IGLL3P	0.602982	POU2AF1
EVI2B	0.602161	TFEC
ATAD3A	0.60183	ATAD3B
GIMAP4	0.601822	GMFG
ADGRL4	0.601088	EMCN
IL10RA	0.601077	IRF8
C1QA	0.600982	TYROBP
IGKV1-17	0.600501	IGLV1-47
C1QB	0.599973	LAIR1
IGLC3	0.599767	POU2AF1
CD2	0.599749	CD247
IGHM	0.599149	IGLC2
ITK	0.599039	TRBC2
EVI2A	0.59887	NCKAP1L
GZMA	0.598355	ITK
GPR171	0.59823	TRBC1
C1QA	0.597645	C1QC
EMCN	0.597626	LDB2
HLA-C	0.597177	HLA-J
GIMAP4	0.596754	GIMAP8
IGKV1OR2-108	0.596744	IGKV2D-28
IGKV3-20	0.596441	IGKV4-1
FGL2	0.596387	MPEG1
IGHM	0.596276	IGLC3
IGHM	0.596127	IGKC
GPR171	0.596078	GZMA
IGLC2	0.595892	IGLV2-14
COL10A1	0.595501	LRRC15
ADGRL4	0.595353	CD93
IGKC	0.595174	POU2AF1
COL1A2	0.594885	THBS2
GIMAP4	0.594638	GIMAP7
C3AR1	0.594561	SLC7A7
C1QB	0.594513	SLC7A7
EVI2B	0.594005	MPEG1
GIMAP7	0.593989	GIMAP8
ITK	0.593767	TRBC1
EVI2B	0.593272	SASH3
TCEAL1	0.593025	TCEAL4
IGHM	0.593015	IGLL5
AIF1	0.593005	SLCO2B1
IGKV1OR2-108	0.592347	IGLV1-47
FGL2	0.591541	MS4A6A
IGKV1OR2-1	0.591219	IGLV2-14
IGHM	0.590934	IGKV1-12
FLI1	0.590898	GIMAP8
IGLC3	0.590372	IGLV2-14
IGKV1OR2-108	0.590165	IGKV4-1
GZMA	0.590023	NLRC3
HCLS1	0.589149	TNFRSF1B
HLA-A	0.589009	HLA-J
EVI2B	0.588739	FGL2
IGKV1-39	0.588522	IGLV1-47
CXCL9	0.588322	GBP5
CD2	0.588309	CD52
IGHV3-7	0.588195	IGLV2-14
IGKV1D-13	0.587026	IGKV2D-28
ADAM12	0.586475	COL1A2
IGKV3-20	0.586274	IGLV1-47
CD3D	0.586265	CD3G
HCK	0.586239	LAPTM5
FBN1	0.585996	VCAN
NLRC3	0.585952	TRBC2
GZMA	0.585947	GZMH
CCR5	0.585911	SASH3
CCR5	0.585869	CD3D
ADGRL4	0.585068	TEK
IGKV1-12	0.584924	POU2AF1
IGKC	0.584552	IGKV4-1
GMFG	0.584015	HCLS1
COL1A2	0.583889	SPARC
GPR171	0.583885	TRBC2
ADAM12	0.583622	COL3A1
IGHV3-21	0.583502	IGHV3-23
FLI1	0.583371	GNG2
EVI2B	0.583268	GIMAP4
CD2	0.582945	CXCL9
ECM2	0.5825	SPARC
C3AR1	0.58176	GPR65
GPR171	0.58174	ITK
AIF1	0.58169	C1QB
COL5A2	0.581648	MIR1245A
IGKV1-37	0.581425	IGLV1-47
ASPN	0.581399	COL3A1
GZMB	0.581289	PRF1
IGHV3-21	0.58115	IGKV1OR2-1
IGLL5	0.581117	IGLV2-14
CD52	0.580994	TRBC2
CCNA2	0.580763	MAD2L1
IGKV1D-13	0.580748	IGKV4-1
CD247	0.580471	TRBC1
COL3A1	0.58047	LUM
GUSBP11	0.58037	IGKC
FLI1	0.580247	GIMAP4
LDB2	0.580214	LHFP
IGKV1-37	0.580194	IGKV4-1
IFIT3	0.579814	RSAD2
HTRA1	0.57865	SPARC
IGKV1-39	0.578294	IGKV4-1
LUM	0.578245	SPARC
C1QA	0.578237	SASH3
IGKV1-12	0.57784	IGKV4-1
IFI44L	0.577692	MX1
DACT1	0.577673	LUM
JAM3	0.577222	NDN
CSF2RB	0.577086	IL10RA
IGHV3-21	0.576867	IGKV1D-13
IGKV1OR2-1	0.576823	IGKV2D-28
C1QC	0.576799	FCER1G
CCR5	0.576776	IL10RA
CD3D	0.576707	KLRK1
CD3D	0.57646	TBC1D10C
ADAM12	0.576229	DACT1
IGKV2D-28	0.575939	IGKV3-20
IL10RA	0.575857	SRGN
C1QC	0.575808	TYROBP
IGKC	0.57565	IGKV2D-28
KLRK1	0.575638	TRBC1
ASPN	0.574953	COL5A2
GIMAP4	0.574857	GIMAP6
C1QA	0.574559	SLCO2B1
GMFG	0.574506	IL10RA
COL5A2	0.574404	DACT1
IGKV1D-13	0.573931	IGLV1-47
FGL2	0.573258	NCKAP1L
ITK	0.572958	NLRC3
CD3D	0.572923	GZMK
C1QA	0.572809	LAIR1
GUSBP11	0.572647	IGKV1-12
IGKV1-39	0.572593	IGKV2D-28
COL5A2	0.572151	SPARC
PTPRC	0.572088	SLA
C1QA	0.572071	LAPTM5
IL10RA	0.572053	SASH3
BTN3A2	0.571862	BTN3A3
CYBB	0.571488	SLC7A7
IGHG1	0.571184	IGKV1OR2-1
CCR5	0.571166	EVI2B
IGHV3-21	0.570758	IGKV1OR2-108
IRF8	0.570581	NCKAP1L
GIMAP5	0.57058	GIMAP7
IL10RA	0.570518	PTPRC
HERC5	0.570457	HERC6
COL3A1	0.570314	SPARC
NUSAP1	0.570206	PRC1
CD3G	0.569924	TRBC1
HLA-DMB	0.569516	HLA-DQB1
COL5A2	0.569342	NID2
IGKV1D-13	0.56933	IGLV2-14
CTSK	0.569121	FAP
IGKC	0.568998	IGLV1-47
IFI6	0.567908	IFIT1
IGHV3-21	0.567803	IGKV4-1
HCLS1	0.567795	MPEG1
EVI2B	0.567713	MS4A6A
ASPM	0.567606	NUF2
CD3D	0.56757	GZMH
CD247	0.567508	CD3D
IGKV1-12	0.567439	IGKV2D-28
CD2	0.567421	CD3G
SLC7A7	0.567212	TFEC
IRF8	0.566861	MPEG1
IGKV1-37	0.56685	IGKV2D-28
TCEAL1	0.566678	TCEAL3
DACT1	0.566604	FBN1
NID2	0.565438	SPARC
CD3D	0.565423	GPR171
IGHV3-21	0.565097	IGLV2-14
CNRIP1	0.56507	OLFML1
IGHV3-21	0.564214	IGKV1-37
IGHV3-7	0.564061	IGKV1OR2-108
IFIT1	0.564029	MX1
AIF1	0.563897	SASH3
MS4A6A	0.563723	NCKAP1L
CD53	0.563657	PTPRC
IGHV3-23	0.563568	IGHV3-7
IGKV1-12	0.562858	IGLV1-47
IGKV1OR2-108	0.562756	IGLV2-14
C1QA	0.562455	FCER1G
FAP	0.562139	VCAN
HCLS1	0.561803	INPP5D
MX1	0.561731	OAS2
FAP	0.561711	GLT8D2
COL1A2	0.56148	VCAN
COL1A2	0.561439	LUM
IFIT1	0.561371	ISG15
CSF2RB	0.561215	IRF8
C16ORF54	0.561068	TRBC1
C1QC	0.560798	LAPTM5
CD8A	0.560781	GZMK
LAPTM5	0.560749	SRGN
COL1A2	0.560683	FBN1
GPR65	0.560653	TFEC
HCLS1	0.560517	IRF8
FGL2	0.560192	MNDA
COL3A1	0.560041	FBN1
GIMAP5	0.560037	GMFG
HCLS1	0.55995	SRGN
COL1A2	0.559947	SFRP2
EVI2B	0.559822	GMFG
EVI2A	0.559314	GPR65
IGKV3-20	0.559262	IGLV2-14
SFRP2	0.559183	SPARC
ADAM12	0.558516	LUM
IFIT3	0.55844	OASL
CD8A	0.558206	GZMH
MYL10	0.557758	ZFPM1
HCLS1	0.557699	TAGAP
CTSK	0.55761	LUM
BUB1B	0.557268	KIF11
CXCR3	0.55702	TRBC1
GPR65	0.557014	MS4A6A
FCER1G	0.556303	HCK
IGHV3-7	0.555935	IGKV1-37
CCR5	0.555239	TNFRSF1B
KRT17	0.554821	KRT5
HLA-B	0.554819	PSMB9
IGHV3-21	0.554755	IGKV3-20
IGKV1-17	0.554672	IGKV4-1
ARHGAP15	0.554469	GIMAP4
NKG7	0.554438	TRBC2
PDGFRB	0.554219	TMEM204
C16ORF54	0.554139	CD2
CD2	0.554097	KLRK1
CCR5	0.554077	PTPRC
COL1A1	0.553983	COL6A3
CD2	0.553807	ICOS
CD2	0.553542	GZMH
HLA-A	0.553539	MIR6891
FGL2	0.553517	IRF8
GMFG	0.553464	NCKAP1L
C1ORF162	0.553403	LAIR1
CCR5	0.553269	CRTAM
EVI2B	0.552961	TAGAP
GIMAP4	0.552499	IL10RA
COL1A2	0.551898	HTRA1
GPR65	0.551613	IRF8
C1ORF162	0.551441	IL10RA
IGKV1-17	0.551333	IGKV2D-28
IGKV1-37	0.551266	IGLV2-14
IGHV3-7	0.551241	IGKV1OR2-1
CD3D	0.551007	NLRC3
C1ORF162	0.550878	C1QB
C3AR1	0.550872	MNDA
LUM	0.550783	VCAN
HCLS1	0.55057	LAPTM5
COL1A2	0.55051	MIR1245A
CD3D	0.550413	CXCR3
IGHV3-7	0.550273	IGKV3-20
ADAM12	0.550264	FBN1
IGHM	0.550198	IGKV1-39
BICC1	0.55011	PDGFRA
FLI1	0.550047	GIMAP6
IGHV3-7	0.549494	IGKV1D-13
CD27	0.549333	TRBC1
LAIR1	0.549324	TYROBP
SASH3	0.549265	TBC1D10C
EVI2B	0.549179	RNASE6
CD2	0.549125	NKG7
SRGN	0.549081	TFEC
C1QB	0.549042	SASH3
FAP	0.548911	FBN1
HLA-J	0.548752	PSMB9
PSMB8-AS1	0.548724	PSMB9
HTRA1	0.54861	SFRP2
C3AR1	0.548509	LY86
SLC7A7	0.548493	TYROBP
CRTAM	0.548169	GZMA
LRRC15	0.547989	SYNDIG1
GIMAP4	0.547648	SASH3
NKG7	0.547356	TRBC1
JAM3	0.547219	SPARC
GPR171	0.546834	NLRC3
ADAM12	0.546516	SPARC
FGL2	0.546445	GIMAP4
ADAM12	0.546281	NID2
COL1A2	0.546222	FAP
TBC1D10C	0.546193	TRBC2
CSF2RB	0.546111	HCLS1
NDN	0.546053	OLFML1
PVRIG	0.54591	TBC1D10C
GPR171	0.545569	GZMK
IGKV1OR2-1	0.545535	IGLV1-47
AEBP1	0.545475	MMP2
FGL2	0.54523	IL10RA
AEBP1	0.54512	DACT1
IGHV4-59	0.545082	IGKV3-20
COL10A1	0.54506	COL1A2
CD8A	0.544874	KLRK1
IGHM	0.544807	IGLL3P
APOC1P1	0.54419	APOE
DACT1	0.544122	NID2
GPR65	0.544073	MNDA
BUB1B	0.543579	NDC80
AEBP1	0.543483	COL5A2
EVI2A	0.543474	HCLS1
EVI2B	0.543013	HLA-DMB
AIF1	0.542599	GMFG
SLCO2B1	0.542558	TYROBP
CMPK2	0.542505	IFI44L
HOTTIP	0.542325	LINC00520
CCR5	0.542312	HCLS1
TFF1	0.542164	TFF3
GMFG	0.542029	MPEG1
CD2	0.541935	TBC1D10C
FBN1	0.541803	NOX4
LAIR1	0.541772	SLCO2B1
AIF1	0.541759	IGSF6
KLRK1	0.541575	TRBC2
KRT5	0.541562	KRT6B
COL5A2	0.541267	POSTN
CCR5	0.541265	ITK
AIF1	0.540966	MPEG1
ISG15	0.54077	MX1
AEBP1	0.54052	COL1A1
GMFG	0.540356	IRF8
C16ORF54	0.54018	CCR5
GVINP1	0.54012	TRBC1
IRF1	0.540105	PSMB9
HLA-DQA2	0.540001	HLA-DRA
CYP11B2	0.539999	MYL10
AIF1	0.539985	C1ORF162
EVI2A	0.53996	MS4A6A
IGKV4-1	0.539955	IGLC2
CD27	0.539898	TRBC2
CD3D	0.539894	ITK
IGKV4-1	0.539632	IGLL3P
AEBP1	0.539184	SFRP2
AEBP1	0.539124	FAP
CSF2RB	0.539061	FLI1
HLA-B	0.538904	PSMB8
CSF1R	0.53888	SLCO2B1
CD93	0.53885	TEK
GIMAP5	0.53872	SASH3
CSF2RB	0.538592	TNFRSF1B
ADAM12	0.538557	VCAN
CD3D	0.538426	NKG7
COL10A1	0.538246	COL11A1
FERMT3	0.538114	LAPTM5
CMPK2	0.538051	MX1
FAP	0.537969	NOX4
SASH3	0.537794	TRBC1
GZMA	0.53763	NKG7
COL6A3	0.537604	DACT1
TRBC1	0.537577	UBASH3A
FAP	0.537559	NID2
IGHV3-21	0.537368	IGKV1-39
GNAO1	0.537223	HOTTIP
AEBP1	0.537149	COL10A1
IGKV4-1	0.537072	IGLC3
NCKAP1L	0.536998	SLCO2B1
IFI44L	0.536991	IFIT3
MIR6891	0.536871	PSMB9
C1ORF162	0.536739	SASH3
WIPF1	0.536623	ZEB2
COL5A2	0.536621	NOX4
GIMAP4	0.5366	MS4A6A
FCER1G	0.536582	FCGR1C
GIMAP4	0.536515	HCLS1
LUM	0.536363	WISP1
COL6A3	0.536265	HTRA1
CD3D	0.536159	GVINP1
BICC1	0.536051	RECK
CD247	0.536036	PVRIG
EVI2B	0.535976	SLC7A7
C1ORF162	0.535929	HCLS1
IGHG1	0.535919	IGLV1-47
GIMAP5	0.535862	GIMAP8
MX1	0.535735	RSAD2
CD3D	0.535713	UBASH3A
POU2AF1	0.535588	TNFRSF17
CDK1	0.53558	KIF11
HCLS1	0.535524	SASH3
IFIT3	0.535477	OAS2
LAPTM5	0.53547	TFEC
AEBP1	0.535461	COL1A2
CD2	0.535429	CXCR3
LAIR1	0.535382	SASH3
EVI2B	0.535345	LAPTM5
COL3A1	0.535335	COL5A1
C3AR1	0.535241	FCER1G
SLC7A7	0.535236	SLCO2B1
AEBP1	0.535043	THY1
CD8A	0.535011	GPR171
FAP	0.534992	SPARC
GIMAP4	0.534981	IRF8
HLA-G	0.53498	PSMB9
CMPK2	0.534959	IFIT1
CSF2RB	0.534889	SRGN
ARHGAP25	0.534784	IL10RA
CDH5	0.534758	TEK
C3AR1	0.534649	FCGR1C
MPEG1	0.53455	SLCO2B1
EVI2A	0.534497	MNDA
FCGR1C	0.534224	SLC7A7
COL5A2	0.534077	PLPP4
ECM2	0.533981	LUM
CXCL10	0.533878	CXCL9
C16ORF54	0.533779	TRBC2
CLDN6	0.533678	ZFPM1
C3AR1	0.533492	MS4A6A
MNDA	0.533384	MS4A6A
APBB1IP	0.533113	NCKAP1L
CD3D	0.533084	CXCL9
CYBB	0.532862	LAPTM5
COL10A1	0.532782	COL5A2
AEBP1	0.532651	COL6A3
COL6A3	0.532634	MIR1245A
GUSBP11	0.532517	IGKV1D-13
COL1A2	0.532506	NID2
IGHV3-7	0.532264	IGKV4-1
AEBP1	0.53216	PCOLCE
EVI2A	0.532131	MPEG1
CXCL11	0.532098	IDO1
GUSBP11	0.532042	IGKV1OR2-1
MNDA	0.531946	TFEC
GZMA	0.531926	PVRIG
FGL2	0.5318	HCLS1
AEBP1	0.531665	PDGFRB
CD2	0.531559	PRF1
CCR5	0.531513	GZMK
IGHM	0.531393	POU2AF1
IGHV3-7	0.531326	IGHV4-59
C1QB	0.531297	SRGN
CCR5	0.531263	IRF8
C1QA	0.531209	CORO1A
FLI1	0.531167	GMFG
IRF8	0.531127	SRGN
IFI44L	0.531122	IFIT1
C1QA	0.531039	HCK
CST7	0.531034	TRBC1
CD3D	0.53102	PRF1
HCK	0.530923	SLC7A7
CD93	0.530813	CDH5
HCP5	0.530804	HLA-A
CXCL10	0.530801	IDO1
LUM	0.530773	NOX4
IGKV4-1	0.530648	IGLV2-14
AIF1	0.53052	APBB1IP
C3AR1	0.530508	TYROBP
DACT1	0.530498	NOX4
GZMK	0.530381	ITK
GZMH	0.530353	TRBC1
ELP2	0.530067	SLC39A6
CD247	0.530054	GZMA
GPR65	0.529978	SRGN
CXCL9	0.529862	TRBC1
AIF1	0.529854	TYROBP
GMFG	0.529809	SASH3
COL6A3	0.529776	SPARC
AIF1	0.529668	C3AR1
GIMAP4	0.529641	MPEG1
GUSBP11	0.529617	IGKV1-37
IGHV3-21	0.52961	IGLC2
IL10RA	0.529549	TFEC
FERMT3	0.52939	SASH3
CXCL9	0.5293	IDO1
C3AR1	0.529175	LAIR1
C1QB	0.529026	SLCO2B1
AIF1	0.528978	NCKAP1L
COL1A2	0.528921	LRRC15
IGHV3-23	0.528871	IGKV1OR2-1
GLT8D2	0.528748	LUM
CORO1A	0.52873	SASH3
GIMAP5	0.528642	TNFRSF1B
COL1A1	0.528583	SFRP2
IGHV3-21	0.528575	IGLC3
CXCL11	0.528505	CXCL9
HCLS1	0.528367	PTPRC
CCR5	0.528049	NLRC3
AIF1	0.528026	FCER1G
NDN	0.528013	SPARC
GZMK	0.52794	NLRC3
CTSK	0.527814	SERPINF1
CD3D	0.527795	CD6
IL10RA	0.527743	SLA
GUSBP11	0.527566	IGKV3-20
AIF1	0.527533	LILRB1
GIMAP5	0.527477	TRBC1
GZMA	0.527402	PRF1
COL6A3	0.527094	NID2
GLT8D2	0.527064	SPARC
CD2	0.527053	GBP5
AIF1	0.527053	EVI2B
IGHV3-23	0.527046	IGLV2-14
IGHV4-59	0.527003	IGKV1OR2-108
IGKV2D-28	0.526832	IGLC2
CNRIP1	0.526756	LDB2
AIF1	0.526722	IL10RA
C1QA	0.526601	NCF4
GMFG	0.526424	TNFRSF1B
AIF1	0.52641	NCF4
IGKV2D-28	0.52639	IGLL3P
IGHM	0.526324	IGKV1-17
EVI2B	0.525987	LY96
SPRED3	0.525944	ZFPM1
C1QB	0.525817	FCGR1C
CXCL9	0.525804	GZMA
SAMSN1	0.525507	SRGN
IGKV1-39	0.525471	POU2AF1
AIF1	0.525354	SLC7A7
CYBB	0.525305	FCER1G
C4A	0.52515	CYP21A2
IGHV3-21	0.525133	IGKV1-17
GUSBP11	0.525005	IGKV1OR2-108
IGKV4-1	0.524893	IGLL5
CMPK2	0.524819	IFIT3
GIMAP7	0.52477	GMFG
HLA-DRA	0.524543	HLA-DRB6
IL10RA	0.524328	TAGAP
PSMB8	0.524318	TAP1
APBB1IP	0.524025	HCLS1
C1QB	0.523952	IL10RA
SRGN	0.523843	TNFRSF1B
CASC5	0.523727	PRC1
LILRB1	0.523379	MNDA
CCNA2	0.523353	NDC80
HCLS1	0.523245	SLC7A7
C1QA	0.523204	IL10RA
DACT1	0.522975	SPARC
CCR5	0.522931	MIR155HG
MX1	0.522421	OAS3
MIR6891	0.522341	PSMB8
HCK	0.521663	LAIR1
ARHGAP15	0.521589	EVI2B
AIF1	0.521553	HCLS1
C1QB	0.521513	HCK
CSF2RB	0.521389	TAGAP
CXCL10	0.521378	GBP5
IGKV2D-28	0.521293	IGLC3
FGL2	0.521284	GMFG
C1QA	0.521235	SLC7A7
IFIT3	0.521074	MX1
IGHV3-21	0.521017	IGLL3P
PLCG2	0.520924	RN7SKP176
IGKV2D-28	0.520842	IGKV4-1
CCR5	0.520672	PVRIG
IL10RA	0.520582	NCF4
COL3A1	0.520539	THBS2
IGLC2	0.520477	TNFRSF17
PTPRC	0.520384	TNFRSF1B
IGHV3-21	0.520335	IGLV1-47
ECM2	0.520273	FBN1
GIMAP4	0.520225	TNFRSF1B
COL1A2	0.520146	DACT1
IRF8	0.520063	MS4A6A
C16ORF54	0.520051	CD3D
ADAM12	0.52	POSTN
ARHGAP25	0.519998	EVI2B
IGKV1-39	0.519964	IGLV2-14
IGLV1-47	0.519864	IGLV2-14
GUSBP11	0.519853	IGKV1-39
GUSBP11	0.519853	IGHG1
NDC80	0.519807	TYMS
HCLS1	0.519626	RNASE6
EVI2B	0.519487	PTPRC
ERVH-1	0.519453	KLC3
IFIT1	0.51942	IFIT3
C16ORF54	0.519274	GZMA
C1QB	0.519222	CYBB
CSF2RB	0.51901	MPEG1
C1QB	0.519005	HCLS1
C3AR1	0.518988	PTPRO
CD6	0.518915	TBC1D10C
C3AR1	0.518892	RNASE6
IGHV4-61	0.518845	IGKV1OR2-108
COL10A1	0.51883	NOX4
COL5A1	0.518774	PLPP4
IGHV3-21	0.518764	IGKC
HCLS1	0.51876	SLCO2B1
LRRC32	0.518654	PDGFRB
CCNA2	0.518503	CENPE
EVI2B	0.518458	FLI1
GZMK	0.518218	PVRIG
GUSBP11	0.518197	IGLV1-47
C1QB	0.518177	GMFG
GUSBP11	0.518142	IGLV2-14
EVI2A	0.518116	FLI1
IFI44L	0.5181	OAS2
IGHV4-34	0.517919	IGHV4-61
COL6A3	0.517755	OLFML1
COL6A3	0.517467	VCAN
IL10RA	0.517461	IL12RB1
IL2RG	0.517411	PTPN7
C16ORF54	0.51728	EVI2B
FLI1	0.517206	GIMAP7
THBS2	0.517153	VCAN
GUSBP11	0.51704	IGKV1-17
MX1	0.516903	OASL
IGKV1-37	0.516665	POU2AF1
CD2	0.516635	CRTAM
AEBP1	0.516393	THBS2
AIF1	0.516207	LAIR1
CCR5	0.516127	GIMAP5
HCP5	0.516057	HLA-B
IGHV3-7	0.516006	IGHV4-61
IGHV3-21	0.515678	IGLL5
CCR5	0.515598	GIMAP4
IFIT3	0.515571	OAS3
IL10RA	0.515472	MS4A6A
IGLL3P	0.51543	TNFRSF17
COL6A3	0.515421	SFRP2
GIMAP5	0.51541	IL10RA
IGHV3-23	0.515359	IGKV1D-13
LAPTM5	0.515357	SASH3
NID2	0.515248	THY1
CTSK	0.515188	DACT1
NLRC5	0.51515	TAP1
COL5A2	0.515111	LRRC15
C3AR1	0.515009	LAPTM5
GPR171	0.514988	TRG-AS1
IGKC	0.514888	TNFRSF17
NUTM2G	0.51456	SPRED3
IGLL5	0.514559	TNFRSF17
GLT8D2	0.514471	SFRP2
GIMAP6	0.514386	GIMAP7
COL3A1	0.514262	HTRA1
C1QA	0.514226	SRGN
IGLC3	0.514196	TNFRSF17
ADAM12	0.51417	COL1A1
FBN1	0.514068	ZFPM2
GIMAP5	0.514065	GIMAP6
IGHV4-59	0.513971	IGKV1-37
ADAM12	0.513964	GLT8D2
FLI1	0.513924	MPEG1
COL5A2	0.513756	HTRA1
CD2	0.513673	TRG-AS1
APBB1IP	0.513662	LAIR1
HLA-DQA2	0.513578	HLA-DRB6
SASH3	0.513535	TRBC2
PRF1	0.513427	TRBC1
CYBB	0.513376	TFEC
EVI2A	0.513334	IRF8
LRRC15	0.513319	PLPP4
GZMH	0.513288	TRBC2
GBP5	0.513281	GZMB
TRBC1	0.51327	TRG-AS1
C1QA	0.513231	FERMT3
C16ORF54	0.513173	NLRC3
HLA-DMB	0.513125	IL10RA
HCP5	0.513113	HLA-C
HCP5	0.513052	PSMB8-AS1
COL3A1	0.51265	SFRP2
CCR5	0.512561	CD8A
IGKV2D-28	0.512408	IGLL5
IGHM	0.512325	IGKV1OR2-108
HLA-G	0.512288	PSMB8
ADAM12	0.512246	COL5A1
FLI1	0.512238	IRF8
IGKV4-1	0.51221	IGLV1-47
IGHV3-21	0.512173	IGKV1-12
IGHV3-7	0.512156	IGKV1-17
FBN1	0.51204	MFAP5
EPSTI1	0.511997	TFEC
EVI2B	0.511867	MNDA
IFIT1	0.511815	OAS3
IGHG1	0.511792	POU2AF1
IFIT1	0.511778	RSAD2
IRF8	0.511776	SASH3
IRF8	0.511627	TNFRSF1B
COL6A1	0.511606	COL6A2
IGHV4-61	0.511545	IGKV1-37
HCLS1	0.51148	LAIR1
CCR5	0.511448	GPR171
C3AR1	0.5112	FCGR2A
GMFG	0.511161	PTPRC
S1PR1	0.511147	TEK
AIF1	0.511089	LAPTM5
IGHM	0.511045	IGKV1-37
NID2	0.51101	OLFML1
IGHV4-59	0.51097	IGKV1-39
IGKV3-20	0.510855	POU2AF1
NLRC3	0.510829	TRG-AS1
CD6	0.510782	TRBC1
ADGRL4	0.510768	CDH5
AEBP1	0.510727	LRRC15
C1QB	0.510603	FERMT3
CD3G	0.510572	PVRIG
C16ORF54	0.510517	IL10RA
ERVH-1	0.510422	LINC00520
EBF1	0.510345	LDB2
FCER1G	0.510295	SRGN
IGHV3-7	0.510283	IGKV1-39
CTSK	0.510258	GLT8D2
C1ORF162	0.510213	EVI2B
LAPTM5	0.510168	SLCO2B1
CD2	0.510164	UBASH3A
IGHV3-7	0.510133	IGLL3P
HLA-DMA	0.510133	HLA-DQB1
COL3A1	0.510031	FAP
EVI2B	0.510001	TNFRSF1B
HLA-DMB	0.509974	SASH3
C3AR1	0.509911	EVI2B
CD52	0.509849	GZMA
CD2	0.509692	CD27
IGHM	0.509565	IGKV1D-13
IGKV1OR2-108	0.509534	POU2AF1
CDH5	0.509326	VWF
CLDN6	0.509216	MYL10
HLA-F	0.509	PSMB9
HCLS1	0.508865	NCF4
CTSK	0.508758	OLFML1
FGL2	0.508613	FLI1
BUB1B	0.508598	CCNA2
IGLC2	0.50842	JCHAIN
COL1A2	0.508272	POSTN
FLI1	0.508269	NCKAP1L
GBP5	0.50818	IDO1
AIF1	0.508165	MS4A6A
C1ORF162	0.508139	C1QA
COL5A1	0.508085	COL6A3
IGHV4-61	0.508066	IGKV3-20
CD27	0.507995	CD3D
IGHV3-23	0.50791	IGKV4-1
SASH3	0.507827	TNFRSF1B
C1ORF162	0.50773	TNFRSF1B
CD2	0.507542	GVINP1
BUB1B	0.50754	MAD2L1
APBB1IP	0.50751	C1ORF162
CD8A	0.507496	ITK
IGKV1-17	0.507415	IGLV2-14
IGKC	0.507126	JCHAIN
IGHV3-7	0.50699	IGLC2
CXCL11	0.50699	GBP5
OASL	0.506975	RSAD2
JAM3	0.506966	PDGFRB
C3AR1	0.506894	FCGR1B
COL10A1	0.506827	COL8A1
CXCL9	0.506792	TRBC2
CD3D	0.506755	SASH3
IGHV3-7	0.5067	IGLC3
IGKV1-12	0.506656	TNFRSF17
CSF2RB	0.50665	GIMAP4
MAD2L1	0.506616	PLK4
GPR65	0.506579	RNASE6
CD163	0.506461	TFEC
FGL2	0.506383	GPR65
IGLC3	0.506294	JCHAIN
IGKV1-12	0.506229	JCHAIN
C1ORF162	0.506175	LAPTM5
IGHA1	0.506107	IGLL5
BICC1	0.506066	GLT8D2
ANXA8	0.505906	KRT5
ASPM	0.505823	BUB1B
COL5A1	0.505768	LRRC15
LY86	0.505732	SLCO2B1
AEBP1	0.505623	COL5A1
IGHM	0.505604	IGKV3-20
FBN1	0.50559	THBS2
CCL5	0.505572	NKG7
FBN1	0.505488	NID2
CMPK2	0.505314	IFIH1
C1QB	0.505272	C3AR1
IGLL5	0.505129	JCHAIN
CD3D	0.505079	TIGIT
GPR65	0.505067	HCLS1
CD8A	0.5049	PVRIG
HCLS1	0.504863	MS4A6A
IGKV2D-28	0.504814	IGLV2-14
IGHV3-23	0.504774	IGKV1OR2-108
CYP11B2	0.504759	ZFPM1
COL1A1	0.504684	LRRC15
IGHV4-59	0.504627	IGKV1OR2-1
COL5A2	0.504545	GLT8D2
C16ORF54	0.504393	GZMK
IGKC	0.504345	IGLV2-14
FAP	0.504077	SFRP2
PDGFRB	0.50401	SPARC
HLA-F	0.503976	TAP1
AEBP1	0.503917	EMILIN1
OLFML1	0.503884	SPARC
COL6A3	0.503859	FBN1
COL6A3	0.503594	LUM
IGHV4-59	0.503559	IGKV1D-13
HLA-F	0.503531	NLRC5
DACT1	0.503436	GLT8D2
LCK	0.503386	TRBC2
LCK	0.503323	TRBC1
IGHV3-7	0.503296	IGLL5
GPR65	0.50329	SLC7A7
CCR5	0.503127	TRG-AS1
FCER1G	0.503096	HCLS1
NCKAP1L	0.503088	PTPRC
FBN1	0.50307	GLT8D2
ITK	0.503064	TRAT1
IGHV4-59	0.503013	IGLC2
HCK	0.502964	TYROBP
EVI2A	0.502883	GMFG
EVI2A	0.502818	IL10RA
FBN1	0.502791	SFRP2
IGHG1	0.502736	IGHV3-21
MNDA	0.502729	MPEG1
LUM	0.502617	NID2
CRTAM	0.502546	TRBC2
DENND1C	0.502543	IL2RG
BMS1P20	0.502541	IGLV2-14
IL12RB1	0.502475	SASH3
COL11A1	0.502159	LRRC15
CLDN6	0.502095	CYP11B2
CD3G	0.502037	TRBC2
GIMAP5	0.502007	HCLS1
ISG15	0.501902	OASL
FAP	0.50189	SRPX2
IL10RA	0.50185	SLCO2B1
NLRC3	0.501845	PVRIG
CNRIP1	0.501706	NDN
HCLS1	0.501653	TFEC
C1ORF162	0.501578	FCER1G
GPR65	0.501552	NCKAP1L
DACT1	0.501423	OLFML1
NID2	0.501289	PDGFRB
FLI1	0.50126	LRMP
FGL2	0.501229	SRGN
GPR65	0.501205	SAMSN1
GMFG	0.500963	SRGN
KRT17	0.500941	KRT6B
C3AR1	0.500931	EVI2A
CCR5	0.500695	CSF2RB
CD93	0.500424	EMCN
C1QB	0.50026	IGSF6
C1ORF162	0.500246	GMFG
CD3D	0.500183	GZMB
IL10RA	0.500164	INPP5D
ASPN	0.499957	LRRC15
CSF2RB	0.499894	TFEC
MARCH1	0.499801	MNDA
IGKV1-17	0.499736	POU2AF1
GPR171	0.499632	PVRIG
IGHA1	0.499617	IGLC3
CD163	0.499545	SLC7A7
CD93	0.49952	LDB2
CRTAM	0.499503	TRBC1
EVI2B	0.499459	SAMSN1
CORO1A	0.499352	IL10RA
PSMB8	0.499341	PSMB8-AS1
IGHV3-7	0.4991	IGKC
CD8A	0.499068	NLRC3
PLEK	0.499027	SASH3
GZMH	0.498993	NKG7
C1QB	0.498968	EVI2B
IGHV4-59	0.498866	IGLC3
ASPN	0.498857	COL1A1
PLPP4	0.498831	THBS2
PCOLCE	0.498804	THY1
IGHV3-23	0.498761	IGKV1-37
IGKV1D-13	0.498736	POU2AF1
IGHV3-7	0.498654	IGLV1-47
CASC5	0.498574	KIF15
C3AR1	0.498572	MPEG1
CD3D	0.498316	CST7
COL1A2	0.498314	FN1
C10ORF128	0.498232	GIMAP4
EVI2A	0.498176	GIMAP4
CD2	0.498132	GIMAP5
CD3G	0.497989	TBC1D10C
AEBP1	0.497901	SPARC
ISG15	0.497884	OAS3
CXCL10	0.49781	EPSTI1
OAS2	0.497791	OASL
EVI2A	0.497771	TFEC
LTBP3	0.497716	ZFPM1
COL10A1	0.497642	THBS2
SRGN	0.497615	TAGAP
CMPK2	0.497514	OASL
GBP5	0.497239	SLAMF8
ARHGAP25	0.497213	SASH3
ASPN	0.497137	LUM
FERMT3	0.497059	LAIR1
IGHG1	0.497053	IGKV4-1
EVI2B	0.496934	LRMP
C1QA	0.496873	HCLS1
IL18RAP	0.496846	PRF1
CXCR3	0.496826	TRBC2
STAT1	0.496805	TAP1
COL1A1	0.496788	SPARC
C10ORF128	0.496736	GIMAP8
CCR5	0.496684	TFEC
APOE	0.496666	C1QA
IGHV4-34	0.496617	IGHV4-59
ASPM	0.496527	CENPE
BICC1	0.496506	GAS1
CDH5	0.496407	LDB2
OLFML1	0.496154	SERPINF1
EVI2B	0.496081	SLCO2B1
HLA-J	0.496054	PSMB8
GIMAP5	0.495944	TRBC2
IGHV3-21	0.495803	IGHV4-59
IGHV3-7	0.495731	IGHV4-34
ADAM12	0.495718	WISP1
EMILIN1	0.495634	PDGFRB
MS4A6A	0.495428	RNASE6
CSF2RB	0.495386	GIMAP5
CSF2RB	0.495358	NCKAP1L
CD2	0.495342	IL2RB
HTRA1	0.495327	JAM3
COL5A2	0.495311	SFRP2
CD3D	0.4953	GBP5
COL3A1	0.495282	NID2
CD2	0.495266	TIGIT
LRMP	0.495187	NCKAP1L
PTPRC	0.495145	TRG-AS1
CORO1A	0.495137	HCLS1
APBB1IP	0.495026	IL10RA
SLC7A7	0.494942	SRGN
ARHGAP25	0.4949	GIMAP4
ADGRL4	0.49482	S1PR1
AEBP1	0.494804	CYS1
C16ORF54	0.494727	GIMAP5
C1ORF162	0.494723	SLC7A7
APBB1IP	0.494653	EVI2B
CD2	0.494525	LCK
ADGRL4	0.494509	VWF
COL1A1	0.494324	HTRA1
COL6A3	0.494162	CTSK
IGHA1	0.494154	IGLC2
HMCN1	0.494018	VCAN
C1QB	0.494011	NCF4
ARHGAP15	0.493996	IL10RA
GPR65	0.49394	IL10RA
C1QC	0.493854	LAIR1
EVI2B	0.493827	NCF4
GUSBP11	0.493785	POU2AF1
SLA	0.493735	TNFRSF1B
CD3D	0.493715	TRG-AS1
IGKV1-12	0.493694	IGLV2-14
CD2	0.493659	GZMB
EVI2B	0.493593	FCER1G
CD2	0.493511	SASH3
CD163	0.493495	LAIR1
IRF8	0.493372	TAGAP
IGHV4-61	0.493308	IGKV1D-13
MNDA	0.493294	NCKAP1L
CCL5	0.493274	TRBC2
COL6A3	0.493273	NDN
ASPN	0.493196	COL10A1
CXCL11	0.493194	EPSTI1
IGLV2-14	0.493188	IGLV3-10
IGLL3P	0.493138	IGLV3-10
COL1A1	0.493059	PLPP4
GZMB	0.493057	IDO1
LAPTM5	0.492963	NCF4
AEBP1	0.492941	C1QTNF5
EVI2A	0.492916	LY96
FCGR1B	0.492851	SLC7A7
CCR5	0.492825	CD52
IL10RA	0.492797	LILRB1
EOMES	0.492776	GZMK
IGHA1	0.492752	IGKC
IGHV4-61	0.492641	IGKV1OR2-1
GVINP1	0.492634	TBC1D10C
MPEG1	0.492523	TNFRSF1B
FGL2	0.492483	TAGAP
ADAM12	0.492324	HTRA1
EBF1	0.492323	EMCN
IGHV4-59	0.492261	IGLV2-14
EVI2B	0.492226	INPP5D
GZMA	0.492127	TRG-AS1
CD247	0.492038	ITK
MS4A6A	0.491996	SLCO2B1
IL10RA	0.491878	SLC7A7
C1QA	0.491827	EVI2B
CCR5	0.491824	SRGN
IL12RB1	0.491807	PTPRC
HMX1	0.49171	ZFPM1
LILRB1	0.491611	NCKAP1L
GIMAP4	0.491579	NCKAP1L
HMX1	0.491541	NUTM2G
IGHV4-61	0.491474	IGKV1-39
LUM	0.491404	SFRP2
TRBC2	0.491331	TRG-AS1
POSTN	0.491171	VCAN
AEBP1	0.491164	PLPP4
ITK	0.491118	PVRIG
IGHA1	0.49103	IGKV1-12
AEBP1	0.491028	CTSK
CD52	0.491021	TBC1D10C
CD2	0.491014	EOMES
IL2RG	0.490949	TBC1D10C
CCL5	0.490945	CD2
DUX4L8	0.490941	ZFPM1
CD163	0.490908	SRGN
CTSK	0.490859	SFRP2
C1QB	0.490629	CD163
C1ORF162	0.490461	NCKAP1L
C1QB	0.490439	TNFRSF1B
IGHV3-7	0.490363	IGKV1-12
GPR171	0.49026	KLRK1
ASPN	0.49024	SPARC
CD52	0.490149	CD8A
IGHV4-59	0.490144	IGKV1-17
COL11A1	0.489897	PLPP4
FLI1	0.48981	HCLS1
GBP1	0.489799	GBP5
AEBP1	0.489719	HTRA1
CARD16	0.489609	CASP1
CD3D	0.489455	IL12RB1
IGHM	0.48932	JCHAIN
MIR1245A	0.488979	VCAN
COL5A1	0.488835	THBS2
IGHV4-59	0.488831	IGKC
C16ORF54	0.488794	ITK
C1ORF162	0.488786	IRF8
ERG	0.488725	TEK
CD3D	0.488701	XCL2
NUTM2G	0.488694	ZFPM1
PTPRC	0.488546	TRBC2
COL1A1	0.488545	MIR1245A
IGHV4-59	0.488517	IGLL5
EVI2A	0.488516	SRGN
ARHGAP15	0.488503	IRF8
IGHV3-21	0.488502	IGHV4-61
COL10A1	0.488472	FAP
ADAM12	0.488433	CTSK
CD52	0.488362	SASH3
COL1A2	0.488303	CTSK
APBB1IP	0.488292	SLCO2B1
IGLC2	0.488285	IGLV3-10
IFIT1	0.488164	OAS1
PTPRC	0.488097	SASH3
CD247	0.488094	NKG7
CASC5	0.488038	KIF11
CCR5	0.487796	IL12RB1
COL10A1	0.487789	INHBA
CRTAM	0.487665	NLRC3
FCGR1C	0.487653	LAIR1
LILRB1	0.48759	MPEG1
CENPE	0.487477	MAD2L1
NCF4	0.48746	TNFRSF1B
FLI1	0.487358	MS4A6A
GBP5	0.487255	GZMA
IRF8	0.486978	MNDA
AIF1	0.486947	IRF8
JAM3	0.486936	OLFML1
HLA-DMB	0.486916	IRF8
HCP5	0.486857	PSMB8
HMX1	0.486825	SPRED3
CD3G	0.486735	CD52
COL1A2	0.486727	PLPP4
AIF1	0.486666	HLA-DMB
IGKV1-37	0.486595	TNFRSF17
CD6	0.486501	IL2RG
IGKV1OR2-108	0.486434	IGLV3-10
COL6A3	0.486336	POSTN
COL1A1	0.486184	FAP
CCR5	0.486061	HLA-DMB
IGLC3	0.486023	IGLV3-10
ASPM	0.48597	NDC80
COL3A1	0.485934	POSTN
APOE	0.485923	C1QB
AIF1	0.485909	LST1
ARHGAP15	0.485824	GMFG
C19ORF84	0.485636	KLC3
CTSK	0.485412	FBN1
IGKV3-20	0.485362	IGLV3-10
KIF18B	0.485272	PRC1
MPEG1	0.485259	RNASE6
IFIT1	0.485197	OAS2
JAM3	0.485174	TMEM204
CTSK	0.485151	MMP2
ERG	0.485127	LDB2
IGKV2D-28	0.485114	IGLV1-47
SASH3	0.485004	SRGN
BUB1B	0.484977	CDK1
GZMH	0.484969	PRF1
CD3D	0.48486	ICOS
CYBB	0.484524	SLAMF8
ASPN	0.484387	MIR1245A
PERM1	0.484313	ZFPM1
GNAO1	0.484282	LINC00520
DACT1	0.484137	VCAN
IFI6	0.48409	OAS1
GPR65	0.484085	LAPTM5
TRBC2	0.484027	UBASH3A
IL10RA	0.484024	LAIR1
GMFG	0.483941	MS4A6A
CD2	0.483902	IL18RAP
HLA-DMB	0.483894	HLA-DQA2
LUM	0.483802	POSTN
ICOS	0.48374	TRBC2
PDGFRA	0.483733	RECK
CDH5	0.483702	S1PR1
LRMP	0.48364	MPEG1
CTSK	0.483606	SPARC
DACT1	0.483583	ZFPM2
AIF1	0.483551	MNDA
CCR5	0.483502	GBP5
COL10A1	0.483409	COL1A1
COL10A1	0.483335	LUM
IGHV3-21	0.483306	IGKV2D-28
ADAM12	0.48326	THBS2
COL8A1	0.48321	FBN1
AIF1	0.483115	PTPRC
FERMT3	0.483083	NCF4
LRRC15	0.48301	THBS2
IFIT3	0.482901	OAS1
APBB1IP	0.482756	SLC7A7
GPR65	0.482729	SLCO2B1
IGHV4-59	0.482671	IGKV1-12
EVI2B	0.482578	LILRB1
GZMA	0.482488	KLRK1
IFI44L	0.482465	OASL
GZMA	0.482432	PTPRC
MIR155HG	0.48229	TFEC
IL4I1	0.482213	SLAMF8
COL1A1	0.482184	VCAN
COL5A3	0.482018	THY1
IL10RA	0.482002	MNDA
CXCR3	0.48156	TBC1D10C
C1QC	0.481547	HCK
CORO1A	0.481456	SRGN
IGHV4-59	0.481328	IGLV1-47
GIMAP4	0.481275	GPR65
EVI2B	0.481274	GIMAP5
IGHV4-61	0.481241	IGLV2-14
TIGIT	0.481163	TRBC1
HMX1	0.481153	MYL10
COL3A1	0.481122	DACT1
CXCL9	0.481116	SLAMF8
MS4A6A	0.481106	TLR4
MPEG1	0.481071	PTPRC
GLT8D2	0.481066	HTRA1
IGKV1D-13	0.48103	IGLV3-10
CORO1A	0.480997	TNFRSF1B
IRF8	0.480978	TFEC
GPR65	0.480838	LAIR1
IGHV4-59	0.480823	IGLL3P
NKG7	0.480797	PVRIG
AIF1	0.480656	FCGR1C
NCF4	0.480601	SASH3
ARHGAP25	0.480546	TNFRSF1B
LILRB1	0.480499	TFEC
IGLL5	0.480487	IGLV3-10
ARHGAP25	0.480458	IRF8
ASPN	0.480423	FBN1
CXCR3	0.480422	PVRIG
FLI1	0.480417	ZEB2
OLFML1	0.480416	PDGFRB
CYYR1	0.480413	EMCN
ICOS	0.480382	ITK
CD8A	0.480322	PRF1
ARHGAP15	0.480276	NCKAP1L
IGSF6	0.48023	SLC7A7
AEBP1	0.480091	GLT8D2
MPEG1	0.48003	NCF4
GBP5	0.479998	ICOS
C1ORF162	0.47998	MPEG1
CSF2RB	0.479921	MIR155HG
CCL5	0.479901	CD3D
IL10RA	0.479876	TRBC2
CCR5	0.47977	ICOS
ESAM	0.479746	PLVAP
CSF2RB	0.479719	GIMAP8
IGHV3-23	0.479699	IGHV4-61
NCF4	0.479694	SLC7A7
HLA-B	0.47969	TAP1
CD3D	0.479627	GIMAP5
IL12RB1	0.479458	TNFRSF1B
CXCL9	0.479381	ITK
PTPN7	0.479367	TBC1D10C
AEBP1	0.479351	SERPINF1
CRTAM	0.479314	ITK
APBB1IP	0.479258	SASH3
LDB2	0.479216	RHOJ
AEBP1	0.479122	BGN
HCP5	0.479091	TAP1
IGHV3-23	0.479086	IGKV3-20
CD2	0.478998	TRAT1
ACTA2	0.478981	CNN1
ARHGDIG	0.478904	BBOF1
C10ORF128	0.478878	GIMAP5
GIMAP8	0.478783	HCLS1
OAS2	0.478766	RSAD2
CD3G	0.478753	PRF1
CYBB	0.478747	HCLS1
CD8A	0.478683	EOMES
PSMB8-AS1	0.478535	TAP1
C1QTNF5	0.478508	THY1
IGHV3-23	0.478505	IGKV1-39
FBN1	0.47844	LRRC15
IGKV3-20	0.478375	TNFRSF17
IGHV3-7	0.478367	IGLV3-19
COL1A2	0.478259	COL8A1
C16ORF54	0.478259	CRTAM
NCKAP1L	0.478177	TNFRSF1B
PLEKHO2	0.478109	SLC7A7
AIF1	0.478018	BTK
HLA-DMB	0.477933	NCKAP1L
AIF1	0.477909	FGL2
COL5A2	0.477817	WISP1
HLA-C	0.477815	PSMB9
HLA-C	0.477813	PSMB8
C1QA	0.477786	C3AR1
CD2	0.47772	PTPRC
C1QC	0.477663	SLC7A7
GNLY	0.47762	NKG7
HTRA1	0.477563	NDN
C3AR1	0.477552	GPR34
FLI1	0.477436	IL10RA
BUB1B	0.477427	KIF18B
MIR1245A	0.47733	THBS2
MYOG	0.477287	SPRED3
CST7	0.477095	TRBC2
BUB1B	0.477076	KIF15
IGHG1	0.477035	IGHM
CD52	0.476966	NKG7
IL2RB	0.476937	TRBC1
EVI2A	0.47692	RNASE6
GIMAP5	0.476887	TBC1D10C
ASPM	0.476859	CCNA2
CD3D	0.476773	IL2RG
CCL5	0.476679	TRBC1
AIF1	0.476666	CYBB
IL7R	0.476588	TRBC1
CCR5	0.476536	FAM26F
HCLS1	0.476471	MNDA
ASPM	0.476377	CDK1
IL10RA	0.476345	LAPTM5
IL2RG	0.476104	SLA2
CCR5	0.476036	CD247
IGKV1-39	0.475997	TNFRSF17
CD247	0.475957	GPR171
IGSF6	0.475927	PTPRC
CCR5	0.475811	NKG7
CMPK2	0.4757	PLSCR1
IGHG1	0.475589	IGHV4-59
CD52	0.475586	PVRIG
AOAH	0.475547	SASH3
CD163	0.47552	FCER1G
IFI6	0.475445	MX1
AEBP1	0.475407	NID2
LUM	0.475373	MFAP5
IGKV1OR2-1	0.475349	IGLV3-10
CD2	0.475345	CST7
C1QB	0.47527	HLA-DMB
COL10A1	0.475177	SYNDIG1
C1ORF162	0.475113	MNDA
AIF1	0.475073	GIMAP4
C1QA	0.475041	CYBB
CRTAM	0.475028	IL10RA
ARHGAP25	0.474997	CCR5
IGHV3-23	0.474993	IGLC2
FCGR1C	0.474987	LAPTM5
CD86	0.474966	LAIR1
IGLV1-47	0.474949	POU2AF1
HCK	0.474903	SRGN
COL5A2	0.474822	CTSK
IGHV3-21	0.474791	IGLV3-10
IL2RG	0.474698	TRBC1
CYBB	0.474681	SRGN
IGKV1OR2-108	0.474666	TNFRSF17
IGHM	0.47454	IGLV1-47
EOMES	0.474527	GZMA
DACT1	0.47442	THBS2
C1QB	0.474408	CORO1A
HLA-F	0.474387	HLA-J
CCR5	0.474347	GMFG
ITK	0.474307	PRKCB
CD3D	0.474303	CRTAM
ASPM	0.47418	KIF11
FGL2	0.474157	LRMP
HCP5	0.474084	HLA-F
DACT1	0.474061	PLPP4
INPP5D	0.474048	NCKAP1L
SASH3	0.474024	SLC7A7
COL6A3	0.473956	PDGFRB
ADAM12	0.473928	AEBP1
CD2	0.473899	MIR155HG
EVI2A	0.473864	MARCH1
C1QB	0.473792	MS4A6A
IGHV4-61	0.473749	IGKV1-17
HCK	0.473646	SLCO2B1
IGHV3-23	0.473601	IGLC3
NDN	0.473527	SERPINF1
IGHV3-23	0.473402	IGLL3P
PTPN7	0.473391	TRBC1
HCLS1	0.473318	HLA-DMB
CD3D	0.4732	IL18RAP
C1ORF162	0.473086	TYROBP
RARRES2	0.472955	SERPINF1
GPR65	0.472955	MPEG1
IGHV3-7	0.472898	IGKV2D-28
COL1A2	0.472888	NOX4
EVI2B	0.472818	MIR155HG
ADGRD2	0.472808	CYP11B2
CSF2RB	0.472799	FGL2
LAIR1	0.472731	NCF4
GVINP1	0.472648	PRF1
KLRK1	0.47264	PVRIG
FCER1G	0.472604	SLCO2B1
ICOS	0.472533	TRBC1
ROBO4	0.472516	VWF
CD247	0.472334	CD8A
COL10A1	0.472328	DACT1
SPARC	0.472289	VCAN
GPR65	0.472194	TLR4
ARSG	0.472181	SLC16A6
FERMT3	0.472104	SLC7A7
CRTAM	0.472103	GPR171
LUM	0.471994	OLFML1
EOMES	0.471906	GPR171
LY96	0.471816	SRGN
GAS1	0.47178	PDGFRA
LST1	0.47177	TYROBP
CD247	0.471756	GZMK
APOE	0.47173	TYROBP
GNG2	0.471713	ZEB2
FCER1G	0.471686	PLEKHO2
IGHV4-59	0.471596	IGKV4-1
ARHGAP15	0.471566	EVI2A
C16ORF54	0.471549	GIMAP7
FBN1	0.471508	RASGRF2
IFIT2	0.471372	IFIT3
HCP5	0.471369	PSMB9
HLA-B	0.471288	HLA-F
AEBP1	0.471202	SRPX2
GPR65	0.471191	LILRB1
GIMAP5	0.471112	PVRIG
GZMA	0.471006	IL10RA
EVI2B	0.470986	LAIR1
LY86	0.470874	RNASE6
CD163	0.470868	LAPTM5
LILRB1	0.470854	SLC7A7
IGHV3-7	0.470785	IGLV3-10
AIF1	0.470761	CORO1A
OAS3	0.470747	OASL
C1ORF162	0.470731	GPR65
COL1A1	0.470707	POSTN
ARHGAP9	0.470623	HCLS1
C1ORF162	0.470618	SRGN
FERMT3	0.470555	SLAMF8
PDGFRB	0.470551	THY1
GVINP1	0.470503	TRBC2
CD2	0.470348	IL12RB1
FAP	0.470322	WISP1
CD3D	0.470274	LCK
CD6	0.470263	CXCR3
CMPK2	0.470241	OAS2
AEBP1	0.470219	FBN1
COL8A1	0.470098	FNDC1
IGHV3-23	0.470083	IGHV4-59
EOMES	0.469968	TRBC1
GLT8D2	0.469964	POSTN
CCR5	0.469956	TBC1D10C
HCP5	0.469949	HLA-G
IGKV1D-13	0.469886	TNFRSF17
CD8A	0.46987	CXCR3
C3AR1	0.469835	CSF1R
IGHV3-23	0.469803	IGKC
RNASE6	0.469776	SLCO2B1
IL10RA	0.469714	LRMP
CRTAM	0.469688	EVI2B
CORO1A	0.469626	FERMT3
C3AR1	0.469611	TLR4
GIMAP6	0.469593	HCLS1
CXCL10	0.469543	GBP1
C1QA	0.469461	MPEG1
CTSS	0.469456	EVI2B
APOL1	0.469342	APOL3
C16ORF54	0.46933	CSF2RB
IFI44	0.469314	MX1
FBN1	0.469293	OLFML1
DACT1	0.469285	DPYSL3
CYBB	0.46928	LAIR1
CSF1R	0.469175	HCLS1
ADAM12	0.469164	MMP2
IGKV1-17	0.469107	TNFRSF17
LAIR1	0.469059	PLEKHO2
NLRC3	0.469017	TBC1D10C
GBP1	0.469007	TAP1
CD3G	0.468959	GZMA
CD3G	0.468921	CD8A
MPEG1	0.468907	SRGN
COL8A1	0.468858	LUM
IL21R	0.468789	SLAMF8
IGHV4-61	0.468752	IGKV4-1
AIF1	0.468726	TNFRSF1B
GPR171	0.468677	GVINP1
GLT8D2	0.468642	NDN
S1PR1	0.468636	VWF
NLRC5	0.46839	STAT1
GIMAP8	0.468356	GMFG
IRF8	0.468317	PTPRC
FAM26F	0.468277	MIR155HG
GIMAP8	0.468241	TNFRSF1B
GZMA	0.468207	MIR155HG
ARHGAP15	0.468182	MPEG1
LAIR1	0.46818	TFEC
CORO1A	0.468112	LAPTM5
LUM	0.467988	THBS2
CYP11B2	0.467886	NUTM2G
C1ORF54	0.467845	GMFG
PRF1	0.467785	PVRIG
CD3D	0.467747	PTPRC
GIMAP4	0.46771	LRMP
IGHG1	0.4677	IGHV3-7
FGL2	0.46763	PTPRC
COL5A1	0.467587	DACT1
BICC1	0.467552	SNAI2
ASPN	0.467532	ECM2
MIR155HG	0.467299	SRGN
C1QA	0.467296	NCF1
ADAM12	0.467267	MIR1245A
BUB1B	0.467263	CENPE
GZMB	0.467243	NKG7
COL5A1	0.467224	HTRA1
CCR5	0.467181	TRAF3IP3
GUSBP11	0.467094	TNFRSF17
IL2RG	0.467029	SASH3
COL1A1	0.46697	LUM
FCGR2A	0.466894	SLCO2B1
ICOS	0.466762	MIR155HG
NCF4	0.466717	SLCO2B1
COL1A1	0.466686	THBS2
CD52	0.466653	GZMH
IGHV3-23	0.466597	IGLL5
SRGN	0.46658	TYROBP
AIF1	0.466491	GPR65
GIMAP5	0.466388	IRF8
IGLV3-10	0.466214	IGLV3-25
CD8A	0.466173	CRTAM
C1ORF162	0.465966	SLCO2B1
IFIT3	0.465894	ISG15
CD2	0.465835	IL10RA
CCR5	0.465826	SLAMF8
C3AR1	0.465825	HCLS1
AIF1	0.465789	EVI2A
COL10A1	0.465689	MMP11
ITK	0.465549	TRG-AS1
CYS1	0.465539	FBN1
GZMA	0.465526	GZMB
C1QB	0.465524	NCF1
EMCN	0.465385	S1PR1
COL5A1	0.465363	FAP
COL3A1	0.46532	ECM2
EPSTI1	0.465313	RSAD2
IFIH1	0.465311	RSAD2
GPR65	0.465195	PTPRO
DDX60	0.465174	IFIT1
GZMK	0.46517	KLRK1
BICC1	0.465149	FBN1
COL1A2	0.465134	WISP1
C1ORF162	0.465097	NCF4
COL8A1	0.465002	NOX4
COL5A2	0.464943	FN1
FCRL3	0.464925	TRBC1
AIF1	0.464885	HCK
AIF1	0.464866	C1QC
CD3G	0.464854	GVINP1
MX1	0.464813	OAS1
MMP2	0.46475	SERPINF1
SASH3	0.464538	SLA
C16ORF54	0.464467	GIMAP4
CCR5	0.464458	GZMH
EVI2A	0.464434	WIPF1
ICOS	0.464395	TIGIT
PRF1	0.464372	TRBC2
CD8A	0.46437	NKG7
GPR34	0.464316	TM6SF1
CFHR1	0.464298	HEG1
FAP	0.464281	HTRA1
GIMAP5	0.46426	GZMA
COL8A1	0.464256	DACT1
GIMAP4	0.464254	INPP5D
PDGFRB	0.464226	PLXDC1
IRF8	0.464164	LRMP
GNG2	0.464093	WIPF1
SPARC	0.463953	WISP1
EOMES	0.463913	TRBC2
ITK	0.463865	MIR155HG
IGHV3-23	0.463839	IGKV1-12
IL10RA	0.463806	TRAF3IP3
GLT8D2	0.463804	SERPINF1
IGKV1-37	0.463774	IGLV3-10
GPR171	0.463753	IL18RAP
CDH5	0.463753	TIE1
ASPM	0.463735	CASC5
CD3D	0.463706	LTB
LDB2	0.463562	SPARCL1
FCER1G	0.463503	FERMT3
APOBEC3G	0.463485	NUTM2G
GBP5	0.463456	TIGIT
CD8A	0.463434	TBC1D10C
MUC3A	0.463393	ZFPM1
C1ORF162	0.463386	LILRB1
EBF1	0.463354	TEK
SAMSN1	0.463334	TFEC
C1QA	0.463331	TNFRSF1B
TRAT1	0.463264	TRBC1
LHFP	0.463263	SPARCL1
CFH	0.463263	OLFML1
C1ORF162	0.463134	MS4A6A
EMILIN1	0.463123	PCOLCE
FCER1G	0.463083	TFEC
FCER1G	0.463031	FCGR1B
LCK	0.462967	NKG7
C1QB	0.462795	MPEG1
C1ORF162	0.462782	GIMAP4
FBN1	0.462734	RECK
HLA-A	0.462655	PSMB9
NUTM2B	0.462648	ZFPM1
CD247	0.462563	NLRC3
KIF11	0.462504	KIF15
TIGIT	0.4624	TRBC2
BBC3	0.462398	ZFPM1
IFI6	0.462358	OAS3
GBP5	0.462297	MIR155HG
ARHGAP25	0.462288	GMFG
KLRK1	0.462113	NLRC3
C3AR1	0.462096	TFEC
LAIR1	0.462093	SRGN
BBOF1	0.462057	ZFPM1
NKG7	0.461983	PRF1
GPR65	0.461855	ST8SIA4
IRF8	0.46184	RNASE6
GNLY	0.461778	GZMB
CRTAM	0.461743	GZMK
FCRL3	0.461736	ITK
ARHGDIG	0.461688	ZFPM1
CST7	0.461524	TBC1D10C
OLFML1	0.461515	RECK
GIMAP6	0.461506	GMFG
NDN	0.461309	RECK
IGLV2-14	0.461286	IGLV3-19
TAGAP	0.46119	TFEC
C1QA	0.461185	GMFG
IRF8	0.461111	SLCO2B1
C1QTNF5	0.461076	PDGFRB
IGKJ3	0.461051	POU2AF1
IGHG1	0.461051	IGHV3-23
C1QTNF5	0.461006	SFRP2
FCGR1C	0.460937	GPR65
GMFG	0.460936	LY96
AIF1	0.460821	CSF1R
PTPRC	0.460817	TRAF3IP3
CXCL9	0.460815	GZMB
NCF4	0.460738	NCKAP1L
PSTPIP1	0.460683	SASH3
COL6A3	0.460679	THBS2
AMICA1	0.460679	CD3D
CMPK2	0.460579	OAS3
ARHGAP15	0.460517	FGL2
COL5A1	0.460489	NID2
C1QB	0.460443	FCGR1B
COL5A1	0.46041	VCAN
BBC3	0.460378	SPRED3
HCLS1	0.460233	SLA
AIF1	0.460223	SRGN
CD8A	0.460188	GVINP1
CD6	0.460162	PVRIG
CDK1	0.460131	NUSAP1
INPP5D	0.460123	IRF8
NCF1	0.460121	SASH3
IGHG1	0.460109	IGKV2D-28
ADGRL4	0.460088	ROBO4
IGFBP7	0.460079	LDB2
HLA-A	0.46006	HLA-F
HLA-B	0.460014	PSMB8-AS1
MMP2	0.459992	OLFML1
COL6A3	0.459899	WISP1
GPR171	0.459634	PRF1
MNDA	0.459594	SRGN
IL10RA	0.459546	TRBC1
CNRIP1	0.459534	JAM3
FCGR1C	0.459528	TYROBP
CD86	0.459451	SASH3
IGHV3-23	0.459421	IGKV1-17
GNG2	0.459416	TGFBR2
CD3D	0.459336	IL7R
CTSK	0.459288	HTRA1
C1ORF162	0.459263	TFEC
GIMAP4	0.459189	SRGN
AIF1	0.45914	SLA
GZMA	0.459056	TRAT1
GBP5	0.459041	IL21R
HCLS1	0.459037	TYROBP
GVINP1	0.458989	PVRIG
NDN	0.458987	PDGFRB
CCR5	0.458985	NCKAP1L
CYBB	0.458851	EVI2B
COL5A2	0.458797	ECM2
CYBB	0.458769	SASH3
CD2	0.458682	SIRPG
C3AR1	0.45867	NCKAP1L
CMPK2	0.458667	HERC5
GBP5	0.458664	PRF1
ASPM	0.458573	KIF15
C1QB	0.458546	GPR65
GMFG	0.458473	NCF4
GZMB	0.458316	IL18RAP
CD3D	0.45823	EOMES
IL7R	0.45813	PTPRC
GIMAP5	0.458123	PPP1R16B
DUX4L8	0.458089	PERM1
IL18RAP	0.458056	TRBC1
LUM	0.458035	NDN
CD247	0.458001	LCK
INPP5D	0.457977	SASH3
ECM2	0.457924	OLFML1
SFRP2	0.457875	VCAN
GMFG	0.457873	IGSF6
GPR65	0.45786	TAGAP
CD3G	0.45785	GPR171
C1QA	0.457812	CD163
C1QB	0.457806	TFEC
MNDA	0.45775	TAGAP
APBB1IP	0.45765	LILRB1
EOMES	0.45758	NLRC3
CD2	0.457573	IL7R
HTRA1	0.457498	MMP2
PVRIG	0.457483	SASH3
IFI44L	0.457469	XAF1
ARHGAP25	0.457217	MPEG1
JAM3	0.457211	LHFP
COL5A1	0.457179	THY1
HLA-J	0.457176	PSMB8-AS1
GBP5	0.45715	TRBC1
FBN1	0.457065	NDN
C16ORF54	0.456979	SASH3
HCK	0.456869	HCLS1
PCOLCE	0.456861	SERPINF1
NKG7	0.456818	TBC1D10C
HTRA1	0.456796	LUM
AEBP1	0.456758	COL3A1
C19ORF84	0.456756	ERVH-1
NLRC5	0.45665	PSMB9
ARHGAP9	0.45656	IL10RA
CSF1R	0.456549	STAB1
IRF8	0.456485	SLC7A7
ARHGAP25	0.456463	NCKAP1L
MARCH1	0.45646	MS4A6A
CXCL10	0.456448	LAMP3
FERMT3	0.456388	TYROBP
C3AR1	0.456336	IRF8
CXCL9	0.456285	NLRC3
CSF2RB	0.456284	TRAF3IP3
C16ORF54	0.456244	TRAF3IP3
AIF1	0.456211	FERMT3
ADAM12	0.456066	SFRP2
PTPN7	0.456053	SLA2
ANXA8	0.456034	KRT6B
HLA-A	0.455972	TAP1
PTPRO	0.455955	SLC7A7
CYP11B2	0.455911	HMX1
KIF11	0.455885	NUSAP1
IGKV1OR2-1	0.455777	POU2AF1
BICC1	0.455763	LUM
CD163	0.455622	VSIG4
RNASE6	0.455603	SRGN
IL10RA	0.45559	MIR155HG
DPYSL3	0.455525	RECK
CTSK	0.455509	NDN
GLT8D2	0.455485	MMP2
C10ORF128	0.455446	CSF2RB
CSF1R	0.455412	TYROBP
LDB2	0.455408	MYCT1
FBN1	0.455397	HMCN1
CNRIP1	0.455358	TMEM204
CD52	0.455299	PRF1
GIMAP6	0.455262	IL10RA
CD247	0.455254	TBC1D10C
CD27	0.455178	GZMK
CDH5	0.455155	EMCN
IGHM	0.45513	IGKV1OR2-1
COL1A1	0.454985	DACT1
TAGAP	0.454931	TRAF3IP3
CD163	0.454852	SLAMF8
CXCL9	0.454849	GPR171
HLA-F	0.454848	HLA-G
ARHGAP9	0.454818	EVI2B
BICC1	0.454804	DACT1
CD2	0.454651	IL21R
FGL2	0.454616	LILRB1
COL3A1	0.454531	WISP1
ARHGAP15	0.45452	HCLS1
APBB1IP	0.454464	IRF8
GIMAP8	0.454444	GNG2
HCP5	0.454427	HLA-J
DUX4L8	0.454426	RNF151
GUSBP11	0.454363	IGKV4-1
EOMES	0.454303	ITK
COL10A1	0.45429	COL5A1
IL2RB	0.45428	TRBC2
PTPRC	0.454243	SRGN
CHSY3	0.454207	DACT1
GZMB	0.454064	TRBC1
FBN1	0.454021	WISP1
IFI44L	0.454018	IFIH1
IFI44	0.454006	RSAD2
HCLS1	0.454	LRMP
IGKV1-17	0.453985	IGLV3-10
AEBP1	0.453982	LUM
INHBA	0.453916	THBS2
BICC1	0.453853	DPYSL3
CCNA2	0.453844	PLK4
GIMAP5	0.453761	GZMK
ECM2	0.453664	NID2
RSAD2	0.453636	XAF1
MYL10	0.453634	SPRED3
CCR5	0.453634	FGL2
FCER1G	0.453602	GPR65
C3AR1	0.45358	LILRB1
COL10A1	0.453573	FBN1
CXCL9	0.453559	ICOS
FLI1	0.453538	MEF2C
CD52	0.453464	GZMK
GIMAP8	0.45343	MPEG1
NCKAP1L	0.453427	SASH3
NDN	0.453386	SFRP2
HEG1	0.453349	OLFML1
IGHV4-61	0.453342	IGLV1-47
C16ORF54	0.453337	GPR171
FCRL3	0.453326	GPR171
PTPRC	0.453285	TRBC1
IFIT2	0.453282	RSAD2
NDC80	0.453255	PRC1
COL15A1	0.453237	LDB2
FGL2	0.45322	MARCH1
LAPTM5	0.453181	NCF1
C1ORF162	0.453174	SLA
ARHGAP25	0.453125	CSF2RB
COL3A1	0.453115	HMCN1
LUM	0.453092	MIR1245A
EMCN	0.453087	LHFP
EMCN	0.453012	ERG
ADAM12	0.452978	LRRC15
GZMK	0.452969	TBC1D10C
ARHGAP9	0.452921	TNFRSF1B
ARHGAP15	0.452841	MS4A6A
NCKAP1L	0.452818	TAGAP
AEBP1	0.452797	NOX4
NCKAP1L	0.452703	SRGN
CSF2RB	0.452695	LRMP
IGSF6	0.452653	MPEG1
COL6A3	0.452619	JAM3
HCK	0.452565	NCF4
COL1A1	0.452468	NID2
HTRA1	0.452422	PDGFRB
SLC7A7	0.452395	TNFRSF1B
KIF11	0.452345	MAD2L1
C1ORF162	0.452326	CD163
EMILIN1	0.452322	THY1
EVI2B	0.452286	GIMAP6
C10ORF128	0.45225	FLI1
FCER1G	0.452221	SASH3
NCF1	0.452183	NCF4
NDC80	0.452166	NUSAP1
CD27	0.452079	PVRIG
EVI2A	0.452032	SLCO2B1
[truncated: 8,000 more rows]
