# Supplementary material for: Unveiling the Link Between Inflammation and Adaptive Immunity in Breast Cancer
Source: Front Immunol. 2019 Jan 29;10:56. doi: 10.3389/fimmu.2019.00056 (PMC6362261; doi:10.3389/fimmu.2019.00056)
Supplement: Supplementary File S2 — A text file with the definition of the modules and submodules for the largest component of the network (an Infomap MAP file). [file Data_Sheet_2.xls]

## Sheet: inflamacion_Componente1.txt
#	modules:	4
#	modulelinks:	4
#	nodes:	787
#	links:	9709
#	codelength:	6.90402
*Undirected
*Modules	4
1	CCR5,...	0.682953	0.0013533
2	SPARC,...	0.232081	0.00131997
3	ZFPM1,...	0.0838917	4.50786e-05
4	ACSL4,...	0.00107488	0.000185128
*Nodes	787
1899-12-31 01:01:00	CCR5	0.00837356
1899-12-31 01:02:00	SASH3	0.00817335
1899-12-31 01:03:00	IL10RA	0.00774526
1899-12-31 01:04:00	EVI2B	0.00764572
1899-12-31 01:05:00	CD2	0.0072958
1899-12-31 01:06:00	HCLS1	0.00701709
1899-12-31 01:07:00	TRBC1	0.00680228
1899-12-31 01:08:00	TRBC2	0.00651072
1899-12-31 01:09:00	CD3D	0.0064031
1899-12-31 01:10:00	TNFRSF1B	0.00611778
1899-12-31 01:11:00	IRF8	0.00608226
1899-12-31 01:12:00	GZMA	0.00597078
1899-12-31 01:13:00	GIMAP5	0.00592066
1899-12-31 01:14:00	GIMAP4	0.00576398
1899-12-31 01:15:00	GMFG	0.00556406
1899-12-31 01:16:00	NCKAP1L	0.00554213
1899-12-31 01:17:00	CSF2RB	0.00553797
1899-12-31 01:18:00	C1QB	0.00553325
1899-12-31 01:19:00	SRGN	0.00552947
1899-12-31 01:20:00	PTPRC	0.00547576
1899-12-31 01:21:00	AIF1	0.00539427
1899-12-31 01:22:00	C1QA	0.00534827
1899-12-31 01:23:00	MPEG1	0.00514316
1899-12-31 01:24:00	SLC7A7	0.00513416
1899-12-31 01:25:00	TFEC	0.00503654
1899-12-31 01:26:00	LAPTM5	0.00503051
1899-12-31 01:27:00	C1ORF162	0.00502294
1899-12-31 01:28:00	IL12RB1	0.00489853
1899-12-31 01:29:00	LAIR1	0.00486237
1899-12-31 01:30:00	ITK	0.00481182
1899-12-31 01:31:00	HLA-DMB	0.00474641
1899-12-31 01:32:00	C16ORF54	0.00473022
1899-12-31 01:33:00	SLCO2B1	0.00461539
1899-12-31 01:34:00	TBC1D10C	0.00458389
1899-12-31 01:35:00	CRTAM	0.00453155
1899-12-31 01:36:00	FGL2	0.00451632
1899-12-31 01:37:00	ARHGAP25	0.00447346
1899-12-31 01:38:00	SLAMF8	0.00443707
1899-12-31 01:39:00	MIR155HG	0.00441708
1899-12-31 01:40:00	EVI2A	0.00436959
1899-12-31 01:41:00	GPR65	0.00432528
1899-12-31 01:42:00	NLRC3	0.00419428
1899-12-31 01:43:00	GPR171	0.00418264
1899-12-31 01:44:00	PVRIG	0.00414875
1899-12-31 01:45:00	MS4A6A	0.00411252
1899-12-31 01:46:00	NCF4	0.00404285
1899-12-31 01:47:00	FCER1G	0.00403084
1899-12-31 01:48:00	FLI1	0.00399984
1899-12-31 01:49:00	CD52	0.00396941
1899-12-31 01:50:00	GZMK	0.00393312
1899-12-31 01:51:00	GBP5	0.00393141
1899-12-31 01:52:00	CORO1A	0.0038938
1899-12-31 01:53:00	CYBB	0.00388688
1899-12-31 01:54:00	APBB1IP	0.00382467
1899-12-31 01:55:00	C3AR1	0.00381
1899-12-31 01:56:00	LILRB1	0.00372609
1899-12-31 01:57:00	NKG7	0.00372444
1899-12-31 01:58:00	PRF1	0.00369496
1899-12-31 01:59:00	CD8A	0.00367099
0.0833333	SLA	0.00364273
0.0840278	MNDA	0.00354926
0.0847222	CD247	0.00353367
0.0854167	FERMT3	0.0035329
0.0861111	FAM26F	0.00343321
0.0868056	TAGAP	0.0034186
0.0875	GVINP1	0.00339537
0.0881944	CXCL9	0.00333569
0.0888889	TYROBP	0.00329698
0.0895833	TRG-AS1	0.00320436
0.0902778	CD3G	0.0031894
0.0909722	ICOS	0.00314025
0.0916667	CD27	0.00311152
0.0923611	ARHGAP15	0.00310257
0.0930556	SLAMF7	0.00305867
0.09375	CD163	0.00304614
0.0944444	IGLC2	0.00299389
0.0951389	IGLC3	0.00298048
0.0958333	HCK	0.00297179
0.0965278	IGLL5	0.00296028
0.0972222	RNASE6	0.00295968
0.0979167	CXCR3	0.00295058
0.0986111	IGSF6	0.00294966
0.0993056	GZMB	0.0029485
0.1	TIGIT	0.00293522
0.100694	GIMAP8	0.0028964
0.101389	INPP5D	0.00289485
0.102083	IGLL3P	0.00283353
0.102778	TRAF3IP3	0.00282918
0.103472	KLRK1	0.00280917
0.104167	IGKC	0.00277643
0.104861	FCGR1C	0.00277588
0.105556	IGKV1-12	0.00274895
0.10625	SAMSN1	0.00273962
0.106944	ARHGAP9	0.00273511
0.107639	GZMH	0.00273493
0.108333	LY96	0.00272014
0.109028	GIMAP7	0.0026643
0.109722	IGKV1OR2-108	0.0026587
0.110417	UBASH3A	0.00264779
0.111111	PTPN7	0.00264633
0.111806	IGKV1-39	0.00264441
0.1125	GIMAP6	0.00264225
0.113194	IL2RG	0.0026265
0.113889	IGKV1D-13	0.00260456
0.114583	IGKV1-37	0.00257911
0.115278	CST7	0.0025606
0.115972	LCP2	0.00254298
0.116667	EPSTI1	0.00253205
0.117361	IGKV3-20	0.00249902
0.118056	IGKV1-17	0.00249826
0.11875	NCF1	0.0024458
0.119444	PSTPIP1	0.00244346
0.120139	IGKV1OR2-1	0.00240436
0.120833	PLEK	0.00238583
0.121528	C1QC	0.00238318
0.122222	AOAH	0.0023783
0.122917	CD6	0.00233763
0.123611	PSMB9	0.00233584
0.124306	CTSS	0.00226435
0.125	CD86	0.00225428
0.125694	LRMP	0.00223176
0.126389	POU2AF1	0.00222117
0.127083	LCK	0.00220882
0.127778	TLR4	0.00220391
0.128472	MARCH1	0.00219669
0.129167	PRKCB	0.00218636
0.129861	IGHG1	0.00218128
0.130556	GPR18	0.00218032
0.13125	IGLV1-47	0.00216524
0.131944	GUSBP11	0.00211536
0.132639	XCL2	0.00206581
0.133333	SP140	0.00203396
0.134028	IGHM	0.00202962
0.134722	IGKV4-1	0.00202221
0.135417	IL18RAP	0.00201377
0.136111	CSF1R	0.00201052
0.136806	IGLV2-14	0.00200566
0.1375	LY86	0.0019932
0.138194	IGHV3-7	0.00199212
0.138889	CCL5	0.00199053
0.139583	IGHV3-21	0.00197124
0.140278	TRAT1	0.00195785
0.140972	EOMES	0.00191909
0.141667	PPP1R16B	0.00191319
0.142361	IGHV4-59	0.00189211
0.143056	SIRPG	0.00186933
0.14375	C10ORF128	0.00183778
0.144444	IL21R	0.001809
0.145139	IGHV3-23	0.00180567
0.145833	CD69	0.00180562
0.146528	IGKV2D-28	0.00180394
0.147222	HCST	0.00178424
0.147917	FCGR1B	0.00176442
0.148611	IDO1	0.00176409
0.149306	ST8SIA4	0.00176071
0.15	CD300LF	0.00175691
0.150694	AMICA1	0.00174596
0.151389	FCRL3	0.00173317
0.152083	IL7R	0.00173313
0.152778	TNFRSF17	0.00172788
0.153472	IGHV4-61	0.00172071
0.154167	IGLV3-10	0.00171615
0.154861	TAP1	0.00168381
0.155556	IL2RB	0.00168148
0.15625	BTK	0.00167239
0.156944	CD53	0.00164284
0.157639	CCL4	0.00159859
0.158333	WIPF1	0.00152681
0.159028	HLA-E	0.00149022
0.159722	IFI44L	0.00146959
0.160417	MAP4K1	0.00146202
0.161111	CXCL10	0.00143646
0.161806	SAMHD1	0.00143448
0.1625	RSAD2	0.00141731
0.163194	LTB	0.00138912
0.163889	MX1	0.00137692
0.164583	STAT4	0.00137662
0.165278	CD96	0.00136914
0.165972	GAB3	0.0013656
0.166667	PLEKHO2	0.00136267
0.167361	GNG2	0.0013562
0.168056	PTPRO	0.00135309
0.16875	RASSF4	0.00134967
0.169444	IGHV4-34	0.0013332
0.170139	BMS1P20	0.0013221
0.170833	IGLV3-19	0.00130574
0.171528	CMPK2	0.00129649
0.172222	IFIT3	0.00129155
0.172917	SLA2	0.00128572
0.173611	HLA-DRA	0.00126835
0.174306	OAS2	0.00125016
0.175	CXCL11	0.00122743
0.175694	IFIT1	0.00120578
0.176389	OAS3	0.00118211
0.177083	THEMIS2	0.00117048
0.177778	PTPN22	0.00116982
0.178472	CLEC7A	0.00113518
0.179167	AIM2	0.00113492
0.179861	APOE	0.00113433
0.180556	LST1	0.00113298
0.18125	OASL	0.00112862
0.181944	CECR1	0.00111483
0.182639	P2RY8	0.00110776
0.183333	IGKJ3	0.00107962
0.184028	JCHAIN	0.0010706
0.184722	IFIH1	0.00106985
0.185417	HLA-B	0.00101685
0.186111	GNLY	0.00101567
0.186806	GBP1	0.000998619
0.1875	PSMB8-AS1	0.000991765
0.188194	ZEB2	0.00097865
0.188889	OAS1	0.000976211
0.189583	CD8BP	0.000967669
0.190278	MIR6891	0.000961978
0.190972	HLA-J	0.000959856
0.191667	ISG15	0.00094934
0.192361	SLC15A3	0.000948917
0.193056	SLC9A9	0.000924112
0.19375	IGHA1	0.000920494
0.194444	HLA-G	0.000916217
0.195139	PSMB8	0.00089806
0.195833	HLA-A	0.000891795
0.196528	HLA-C	0.000884262
0.197222	LAMP3	0.000884067
0.197917	CPVL	0.000869909
0.198611	ADAP2	0.000865978
0.199306	STAT1	0.000865695
0.2	IFI44	0.000860996
0.200694	CD38	0.000859161
0.201389	SLC1A3	0.000858492
0.202083	NLRC5	0.00085441
0.202778	HLA-DQB1	0.000843554
0.203472	CCR7	0.000838942
0.204167	CCR1	0.00082711
0.204861	HLA-F	0.000826912
0.205556	HCP5	0.000811641
0.20625	PTGER4	0.000811165
0.206944	C1ORF54	0.000800716
0.207639	FCGR2A	0.000799293
0.208333	RASSF2	0.000796496
0.209028	XAF1	0.000794033
0.209722	TRGC1	0.000768581
0.210417	PARP14	0.000768374
0.211111	IL4I1	0.000758372
0.211806	IFI6	0.000757234
0.2125	LAT2	0.000744957
0.213194	LILRB4	0.000744437
0.213889	CYTIP	0.000732845
0.214583	GPR34	0.00073021
0.215278	RGS18	0.000728092
0.215972	IRF1	0.000726718
0.216667	BTN3A3	0.000682465
0.217361	ITGAX	0.000662074
0.218056	PIK3CD	0.000650505
0.21875	IGLV3-25	0.000648713
0.219444	DENND1C	0.000636262
0.220139	LYN	0.000631618
0.220833	GPR183	0.000604369
0.221528	HLA-DMA	0.000601325
0.222222	TNFSF13B	0.00058114
0.222917	APOC1	0.000566895
0.223611	HLA-DQA2	0.000566198
0.224306	RUNX3	0.000542253
0.225	DDX60	0.000530442
0.225694	HERC5	0.000520732
0.226389	RASGRP3	0.000510481
0.227083	USP18	0.00050897
0.227778	ZBED2	0.000508612
0.228472	DOK2	0.000500048
0.229167	ADAMDEC1	0.000499354
0.229861	CD14	0.00049778
0.230556	SIGLEC1	0.000492382
0.23125	IFI27	0.00047177
0.231944	IFIT2	0.000457857
0.232639	TRDC	0.000452377
0.233333	PLSCR1	0.000444542
0.234028	FGR	0.000443793
0.234722	UBE2L6	0.000440482
0.235417	VSIG4	0.000428043
0.236111	ETS1	0.000427088
0.236806	P2RY14	0.000424943
0.2375	HERC6	0.000412489
0.238194	KLRB1	0.00040562
0.238889	CD84	0.000405198
0.239583	NCF2	0.0004045
0.240278	CD4	0.000402112
0.240972	MX2	0.000396504
0.241667	TRGC2	0.000380996
0.242361	BCL2A1	0.000369902
0.243056	FAM78A	0.00036253
0.24375	WDFY4	0.0003562
0.244444	TM6SF1	0.000341411
0.245139	CCL8	0.000341044
0.245833	PARP9	0.000338776
0.246528	MEF2C	0.000335297
0.247222	TRAC	0.000327326
0.247917	TNFAIP8L2	0.000319924
0.248611	LAX1	0.000317716
0.249306	BTN3A2	0.000303031
0.25	LMO2	0.000291359
0.250694	FYN	0.000289643
0.251389	HLA-DRB6	0.000284671
0.252083	VAV1	0.000270916
0.252778	MFNG	0.000231383
0.253472	IFNG	0.000222277
0.254167	SIT1	0.000220543
0.254861	STAB1	0.000202745
0.255556	APOC1P1	0.000186797
0.25625	CCND2	0.000185561
0.256944	GBP4	0.000184285
0.257639	HK3	0.000182619
0.258333	BATF2	0.000181241
0.259028	SH2B3	0.000180997
0.259722	ZNF831	0.000178641
0.260417	HMOX1	0.000174748
0.261111	IGHV1-69	0.00017358
0.261806	APOL3	0.000152698
0.2625	APOL1	0.000146524
0.263194	CD5	0.000141236
0.263889	ITM2A	0.00013856
0.264583	EMILIN2	0.00013752
0.265278	CD80	0.000137376
0.265972	GIMAP1	0.000137143
0.266667	P2RY13	0.000136959
0.267361	FTL	0.000133933
0.268056	CTSW	0.000131505
0.26875	CELF2	0.000131016
0.269444	FPR1	0.000129572
0.270139	CD48	0.000129128
0.270833	CARD16	0.000105324
0.271528	AKR1B1	9.36424e-05
0.272222	TRIM22	9.16019e-05
0.272917	MS4A4A	9.1409e-05
0.273611	FTLP3	9.1312e-05
0.274306	TAP2	8.98323e-05
0.275	NAPSB	8.96669e-05
0.275694	LINC01094	8.78502e-05
0.276389	LPXN	8.72617e-05
0.277083	PLA2G7	8.71424e-05
0.277778	TMEM140	8.7116e-05
0.278472	IGHV3-33	8.68623e-05
0.279167	FCRL5	8.60435e-05
0.279861	DDX58	8.58536e-05
0.280556	THEMIS	8.56045e-05
0.28125	KCTD12	8.52464e-05
0.281944	ABI3	8.49148e-05
0.282639	BTLA	8.48703e-05
0.283333	FCGR2B	8.45239e-05
0.284028	CASP1	6.18277e-05
0.284722	CCL2	5.28484e-05
0.285417	MRC1	5.16662e-05
0.286111	TREM2	4.62937e-05
0.286806	ADORA3	4.56308e-05
0.2875	ENTPD1	4.5608e-05
0.288194	MYO1G	4.53365e-05
0.288889	DOCK11	4.51895e-05
0.289583	RTP4	4.47831e-05
0.290278	HPSE	4.4514e-05
0.290972	BIN2	4.42078e-05
0.291667	CD28	4.39499e-05
0.292361	ALOX5AP	4.39475e-05
0.293056	PARP12	4.38522e-05
0.29375	SIRPA	4.34896e-05
0.294444	CD37	4.34415e-05
0.295139	SAMD9L	4.32237e-05
0.295833	PLEKHO1	4.31275e-05
0.296528	CD83	4.27503e-05
0.297222	NMI	4.27042e-05
0.297917	CLEC10A	4.27037e-05
0.298611	LY9	4.26843e-05
0.299306	STAP1	4.26641e-05
0.3	CD3E	4.26232e-05
0.300694	CPED1	4.25842e-05
0.301389	WAS	4.24736e-05
0.302083	LSP1	4.22874e-05
0.302778	TNFSF14	4.22816e-05
1899-12-31 02:01:00	SPARC	0.00503929
1899-12-31 02:02:00	DACT1	0.00488019
1899-12-31 02:03:00	COL5A2	0.00448587
1899-12-31 02:04:00	FAP	0.00444047
1899-12-31 02:05:00	FBN1	0.00439077
1899-12-31 02:06:00	LUM	0.00437412
1899-12-31 02:07:00	OLFML1	0.00404964
1899-12-31 02:08:00	COL6A3	0.00402086
1899-12-31 02:09:00	AEBP1	0.00401877
1899-12-31 02:10:00	ADAM12	0.00396349
1899-12-31 02:11:00	GLT8D2	0.00381698
1899-12-31 02:12:00	COL1A2	0.00375117
1899-12-31 02:13:00	NID2	0.00372033
1899-12-31 02:14:00	NDN	0.00369339
1899-12-31 02:15:00	JAM3	0.0035605
1899-12-31 02:16:00	CTSK	0.00333427
1899-12-31 02:17:00	SFRP2	0.00324908
1899-12-31 02:18:00	COL3A1	0.00314692
1899-12-31 02:19:00	HTRA1	0.00306517
1899-12-31 02:20:00	COL1A1	0.00306379
1899-12-31 02:21:00	MMP2	0.0030421
1899-12-31 02:22:00	VCAN	0.00297543
1899-12-31 02:23:00	THBS2	0.002736
1899-12-31 02:24:00	PDGFRB	0.00271303
1899-12-31 02:25:00	RECK	0.0027092
1899-12-31 02:26:00	LRRC15	0.00269067
1899-12-31 02:27:00	BICC1	0.00267353
1899-12-31 02:28:00	CNRIP1	0.00266116
1899-12-31 02:29:00	LDB2	0.00265634
1899-12-31 02:30:00	COL10A1	0.00264995
1899-12-31 02:31:00	SERPINF1	0.00264007
1899-12-31 02:32:00	NOX4	0.00250567
1899-12-31 02:33:00	COL5A1	0.00248205
1899-12-31 02:34:00	ECM2	0.00246038
1899-12-31 02:35:00	PLPP4	0.00243264
1899-12-31 02:36:00	COL8A1	0.00230911
1899-12-31 02:37:00	C1QTNF5	0.00224616
1899-12-31 02:38:00	ASPN	0.00209077
1899-12-31 02:39:00	DPYSL3	0.00203861
1899-12-31 02:40:00	WISP1	0.0020268
1899-12-31 02:41:00	THY1	0.00199331
1899-12-31 02:42:00	HMCN1	0.00196487
1899-12-31 02:43:00	POSTN	0.00192752
1899-12-31 02:44:00	LHFP	0.00187437
1899-12-31 02:45:00	TEK	0.00187323
1899-12-31 02:46:00	PCOLCE	0.00176409
1899-12-31 02:47:00	ZFPM2	0.00175762
1899-12-31 02:48:00	TMEM204	0.0017246
1899-12-31 02:49:00	CYS1	0.00168646
1899-12-31 02:50:00	PDGFRA	0.00163125
1899-12-31 02:51:00	MIR1245A	0.00161717
1899-12-31 02:52:00	SRPX2	0.00158808
1899-12-31 02:53:00	HEG1	0.00154699
1899-12-31 02:54:00	EMILIN1	0.00154321
1899-12-31 02:55:00	ADGRL4	0.00153295
1899-12-31 02:56:00	PTRF	0.00149369
1899-12-31 02:57:00	SNAI2	0.00148084
1899-12-31 02:58:00	CD93	0.00147449
1899-12-31 02:59:00	EMCN	0.00146645
0.125	CDH5	0.0014447
0.125694	MFAP5	0.0013164
0.126389	CFH	0.00130512
0.127083	SPON1	0.00120906
0.127778	CCDC80	0.00119166
0.128472	COL8A2	0.00116768
0.129167	COL6A2	0.00115169
0.129861	ST6GAL2	0.00111354
0.130556	MSC-AS1	0.00108984
0.13125	RHOJ	0.00108147
0.131944	CDH11	0.00106869
0.132639	ACTA2	0.00106794
0.133333	LRRC32	0.00105646
0.134028	TSHZ3	0.0010154
0.134722	CFHR1	0.00100739
0.135417	SPARCL1	0.0010061
0.136111	VWF	0.00100184
0.136806	IGFBP7	0.0010016
0.1375	S1PR1	0.000967204
0.138194	BGN	0.000948968
0.138889	FN1	0.000937769
0.139583	CHSY3	0.000935282
0.140278	RASGRF2	0.000928337
0.140972	INHBA	0.000918627
0.141667	SPOCK1	0.000864803
0.142361	COL15A1	0.000860204
0.143056	ADGRA2	0.000829127
0.14375	LAMB1	0.000825679
0.144444	GAS1	0.000822299
0.145139	COL11A1	0.00081661
0.145833	EBF1	0.000804326
0.146528	PODN	0.000784976
0.147222	OLFML2B	0.00077305
0.147917	MXRA5	0.000754694
0.148611	ROBO4	0.000754609
0.149306	PLXDC1	0.000745635
0.15	NAP1L3	0.000744919
0.150694	SRPX	0.000741661
0.151389	C11ORF96	0.000734914
0.152083	TGFBR2	0.000713872
0.152778	PREX2	0.00071128
0.153472	ERG	0.000703628
0.154167	NTM	0.000694381
0.154861	TIE1	0.000687943
0.155556	TNFAIP6	0.000656298
0.15625	FLRT2	0.000646162
0.156944	SGIP1	0.000612839
0.157639	CTHRC1	0.000603586
0.158333	JAM2	0.000584731
0.159028	COL5A3	0.000581995
0.159722	EDNRA	0.000555612
0.160417	GXYLT2	0.000552499
0.161111	CYGB	0.000545044
0.161806	ISLR	0.000542201
0.1625	CAV1	0.000541408
0.163194	SH2D3C	0.000527948
0.163889	RARRES2	0.000526757
0.164583	FNDC1	0.000522862
0.165278	APLNR	0.000519872
0.165972	CLMP	0.000509341
0.166667	TGFB1I1	0.000502905
0.167361	MYCT1	0.000496398
0.168056	CYYR1	0.000494683
0.16875	PLVAP	0.000488888
0.169444	MSRB3	0.000458033
0.170139	MRVI1	0.000457891
0.170833	TMEM200A	0.000457864
0.171528	TIMP2	0.000444517
0.172222	PCSK5	0.00044375
0.172917	MMP11	0.000437712
0.173611	ITGBL1	0.000419067
0.174306	RCAN2	0.000415694
0.175	SLC24A2	0.000414468
0.175694	AOC3	0.000411881
0.176389	NEXN	0.000409174
0.177083	PDPN	0.000409137
0.177778	SYNDIG1	0.000407141
0.178472	RUNX2	0.000387993
0.179167	EBF2	0.000376243
0.179861	FIBIN	0.000362643
0.180556	LAYN	0.000360571
0.18125	ABCA8	0.000358213
0.181944	PROS1	0.000357517
0.182639	ESAM	0.000341684
0.183333	ADGRF5	0.000330693
0.184028	CD248	0.000323745
0.184722	FEZ1	0.000316038
0.185417	PECAM1	0.000309786
0.186111	KIAA1462	0.000279359
0.186806	COMP	0.000272616
0.1875	FILIP1L	0.00027146
0.188194	DZIP1	0.0002683
0.188889	LMOD1	0.000239352
0.189583	DAB2	0.00023699
0.190278	MMRN2	0.000236595
0.190972	LRRC17	0.000223301
0.191667	HSPA12B	0.000222073
0.192361	SFRP4	0.000221604
0.193056	MAGEL2	0.000221145
0.19375	VIM	0.00021765
0.194444	TCF4	0.000217239
0.195139	ACKR1	0.000193587
0.195833	LAMP5	0.000181969
0.196528	GREM1	0.000179938
0.197222	AQP1	0.00017956
0.197917	CLDN5	0.000177623
0.198611	CPXM1	0.000177039
0.199306	P4HA3	0.000175643
0.2	FAM26E	0.000174357
0.200694	CTGF	0.000170044
0.201389	LAMA2	0.000139393
0.202083	ANTXR1	0.00013818
0.202778	SLIT2	0.000137783
0.203472	F2RL2	0.000137533
0.204167	MEOX2	0.000136957
0.204861	KIRREL	0.000135498
0.205556	GJB2	0.000134544
0.20625	DNM3OS	0.000134117
0.206944	SULF1	0.000133609
0.207639	FBLN2	0.000130214
0.208333	HGF	0.000128891
0.209028	IGF2	0.000128546
0.209722	COL6A1	0.000112554
0.210417	CNN1	0.000111495
0.211111	C1R	0.000100993
0.211806	TMEM119	9.72371e-05
0.2125	MYL9	9.66787e-05
0.213194	CALD1	9.36173e-05
0.213889	MXRA8	9.26497e-05
0.214583	C7	9.10059e-05
0.215278	TBX5-AS1	9.08329e-05
0.215972	FAT4	9.02596e-05
0.216667	ITGA1	9.00625e-05
0.217361	TCEAL7	8.96234e-05
0.218056	PRRX1	8.93656e-05
0.21875	SDPR	8.9208e-05
0.219444	CLEC14A	8.8814e-05
0.220139	CARD6	8.85415e-05
0.220833	LOXL1	8.85103e-05
0.221528	HEYL	8.79035e-05
0.222222	COL14A1	8.73943e-05
0.222917	ARHGAP28	8.69786e-05
0.223611	MRGPRF	8.6717e-05
0.224306	LTBP2	8.51025e-05
0.225	SERPING1	5.57187e-05
0.225694	SELP	5.48268e-05
0.226389	MEOX1	4.8697e-05
0.227083	SOX7	4.8474e-05
0.227778	FRZB	4.77237e-05
0.228472	LRCH2	4.65345e-05
0.229167	FAM101B	4.61053e-05
0.229861	CILP	4.56186e-05
0.230556	GLIPR2	4.52021e-05
0.23125	PLAGL1	4.48033e-05
0.231944	GRP	4.47047e-05
0.232639	GPC6	4.40941e-05
0.233333	NRP2	4.40017e-05
0.234028	ZNF521	4.39797e-05
0.234722	SOBP	4.39057e-05
0.235417	EFEMP2	4.38968e-05
0.236111	F2R	4.37159e-05
0.236806	PRKD1	4.35539e-05
0.2375	SGCD	4.35448e-05
0.238194	A2M	4.35322e-05
0.238889	COPZ2	4.33559e-05
0.239583	HLX	4.29594e-05
0.240278	BNC2	4.26534e-05
0.240972	ECSCR	4.25939e-05
0.241667	RCN3	4.2455e-05
0.242361	ZNF423	4.24271e-05
0.243056	FAM162B	4.23626e-05
1899-12-31 03:01:00	ZFPM1	0.0028901
1899-12-31 03:02:00	MYL10	0.00239842
1899-12-31 03:03:00	HMX1	0.00233772
1899-12-31 03:04:00	NUTM2G	0.00227009
1899-12-31 03:05:00	CYP11B2	0.00209663
1899-12-31 03:06:00	SPRED3	0.00205551
1899-12-31 03:07:00	EXOC3L2	0.00198956
1899-12-31 03:08:00	DUX4L8	0.00179481
1899-12-31 03:09:00	BBOF1	0.0017467
1899-12-31 03:10:00	PERM1	0.00161967
1899-12-31 03:11:00	ADGRD2	0.00158529
1899-12-31 03:12:00	ARHGDIG	0.00154305
1899-12-31 03:13:00	KLC3	0.0015067
1899-12-31 03:14:00	BBC3	0.00150407
1899-12-31 03:15:00	ASPDH	0.00142847
1899-12-31 03:16:00	LTBP3	0.00139376
1899-12-31 03:17:00	NUTM2B	0.00136765
1899-12-31 03:18:00	GUCA2A	0.00135094
1899-12-31 03:19:00	C20ORF141	0.0013357
1899-12-31 03:20:00	APOBEC3G	0.00132252
1899-12-31 03:21:00	MUC3A	0.00129041
1899-12-31 03:22:00	JSRP1	0.00123982
1899-12-31 03:23:00	IL34	0.00115954
1899-12-31 03:24:00	CLDN6	0.00114978
1899-12-31 03:25:00	IL17C	0.00114872
1899-12-31 03:26:00	FAM231D	0.00111979
1899-12-31 03:27:00	PNMA3	0.00105413
1899-12-31 03:28:00	LRRC74A	0.00104107
1899-12-31 03:29:00	MYOG	0.00102025
1899-12-31 03:30:00	ITGA8	0.00101831
1899-12-31 03:31:00	BAIAP2L2	0.00101516
1899-12-31 03:32:00	FAM57B	0.000984404
1899-12-31 03:33:00	GLP1R	0.000976576
1899-12-31 03:34:00	PRODH2	0.000951309
1899-12-31 03:35:00	RAX	0.000909468
1899-12-31 03:36:00	NPPA	0.000900153
1899-12-31 03:37:00	RNF151	0.000839717
1899-12-31 03:38:00	SYNGAP1	0.000823057
1899-12-31 03:39:00	RBBP8NL	0.000813888
1899-12-31 03:40:00	ACAP1	0.000802693
1899-12-31 03:41:00	SLC34A3	0.000796797
1899-12-31 03:42:00	ERVH-1	0.000784938
1899-12-31 03:43:00	MYO7B	0.000773004
1899-12-31 03:44:00	TFAP4	0.000761696
1899-12-31 03:45:00	MYOZ3	0.000751457
1899-12-31 03:46:00	MUC5AC	0.000746562
1899-12-31 03:47:00	DUOXA2	0.000642528
1899-12-31 03:48:00	SLC6A13	0.000633844
1899-12-31 03:49:00	FEV	0.000599692
1899-12-31 03:50:00	NPM2	0.000590964
1899-12-31 03:51:00	GNAO1	0.000562771
1899-12-31 03:52:00	PDE1B	0.000557624
1899-12-31 03:53:00	PPP1R14B	0.00050273
1899-12-31 03:54:00	SUV420H2	0.000498527
1899-12-31 03:55:00	PCYT2	0.000493664
1899-12-31 03:56:00	TTTY14	0.000488237
1899-12-31 03:57:00	LRRC16B	0.000470309
1899-12-31 03:58:00	WNT10B	0.000463582
1899-12-31 03:59:00	SLC22A14	0.000458857
0.166667	TNFRSF13B	0.000447894
0.167361	C19ORF84	0.000429757
0.168056	TMEM59L	0.000418968
0.16875	DEFB118	0.000416888
0.169444	PRB1	0.000415743
0.170139	PSG1	0.000403671
0.170833	SLC22A12	0.000398789
0.171528	CACNG6	0.000377327
0.172222	LINC00520	0.000377252
0.172917	SPRR4	0.000374424
0.173611	CELF3	0.000362724
0.174306	GABARAPL3	0.000358728
0.175	PTCRA	0.000325377
0.175694	GDF2	0.000319712
0.176389	VRTN	0.000318224
0.177083	SSC4D	0.000317871
0.177778	NLGN2	0.00031758
0.178472	HOTTIP	0.000312386
0.179167	ADM2	0.000310195
0.179861	MIR770	0.000308299
0.180556	CNIH2	0.000306721
0.18125	CASC15	0.000281129
0.181944	TEX40	0.000279013
0.182639	CAMKV	0.000270734
0.183333	FABP2	0.000229596
0.184028	CTBP1-AS2	0.000226638
0.184722	PI16	0.000225234
0.185417	PIK3CD-AS1	0.00022224
0.186111	SEMA6C	0.000220773
0.186806	SBF1	0.000215593
0.1875	LLGL1	0.00019371
0.188194	LILRB3	0.000188038
0.188889	RBAKDN	0.000187053
0.189583	FBXO44	0.0001868
0.190278	KLK9	0.000184988
0.190972	DPF1	0.000180468
0.191667	LHB	0.000179629
0.192361	LIN37	0.000172873
0.193056	TBC1D27	0.000142348
0.19375	ARMC5	0.000140481
0.194444	SYT2	0.000140117
0.195139	SLC6A20	0.000136791
0.195833	ATXN2L	0.000134557
0.196528	PSAPL1	0.000133779
0.197222	CFAP73	0.000132825
0.197917	SYT5	0.00013226
0.198611	SIGLEC7	0.000130925
0.199306	TCF15	9.83183e-05
0.2	CARD11	9.62529e-05
0.200694	RHEB	9.20347e-05
0.201389	ASB10	9.17831e-05
0.202083	CAMK2B	9.12503e-05
0.202778	FAM205BP	9.11307e-05
0.203472	APOA4	8.9701e-05
0.204167	IL11	8.95911e-05
0.204861	C19ORF68	8.95684e-05
0.205556	PAX5	8.95311e-05
0.20625	SELPLG	8.92678e-05
0.206944	VCY1B	8.92376e-05
0.207639	ZNF683	8.83437e-05
0.208333	UTS2R	8.70942e-05
0.209028	CSF3	8.68328e-05
0.209722	C2ORF16	8.67929e-05
0.210417	LZTS1	8.65687e-05
0.211111	CYP2A13	8.64301e-05
0.211806	C1QL1	8.60317e-05
0.2125	EVX1	8.57786e-05
0.213194	PTGIR	8.56903e-05
0.213889	CGB2	8.5631e-05
0.214583	PRLH	8.55499e-05
0.215278	FNDC8	8.50358e-05
0.215972	BCAN	4.96648e-05
0.216667	C9ORF131	4.84441e-05
0.217361	ZNF646	4.73133e-05
0.218056	MIR142	4.7186e-05
0.21875	EPO	4.55195e-05
0.219444	RASAL3	4.54266e-05
0.220139	SNRPCP5	4.53584e-05
0.220833	NKX2-5	4.51271e-05
0.221528	C14ORF178	4.51198e-05
0.222222	GGN	4.50113e-05
0.222917	HNF1B	4.49925e-05
0.223611	FGF11	4.48377e-05
0.224306	RAI1	4.4632e-05
0.225	CLPTM1	4.43631e-05
0.225694	SYN1	4.43397e-05
0.226389	KCNK16	4.43251e-05
0.227083	SPN	4.43131e-05
0.227778	MAPT-AS1	4.41001e-05
0.228472	LRRC43	4.4069e-05
0.229167	ANHX	4.4047e-05
0.229861	MED14OS	4.40282e-05
0.230556	KCNQ1DN	4.40019e-05
0.23125	COL11A2	4.37902e-05
0.231944	SCUBE1	4.37899e-05
0.232639	TSPAN32	4.37849e-05
0.233333	SLC27A5	4.32726e-05
0.234028	MAP3K19	4.31806e-05
0.234722	S1PR4	4.30727e-05
0.235417	AMHR2	4.30516e-05
0.236111	ICOSLG	4.30032e-05
0.236806	PDLIM2	4.29832e-05
0.2375	GJC2	4.29402e-05
0.238194	PITX3	4.29029e-05
0.238889	CRYGEP	4.28702e-05
0.239583	KIR2DL1	4.27852e-05
0.240278	MAP3K10	4.26525e-05
0.240972	TMEM262	4.26115e-05
0.241667	FKBP6	4.26097e-05
0.242361	EVI5L	4.25425e-05
0.243056	PRSS33	4.25347e-05
0.24375	SYPL2	4.24882e-05
0.244444	NCR1	4.24281e-05
0.245139	PDX1	4.22395e-05
1899-12-31 04:01:00	ACSL4	0.000263609
1899-12-31 04:02:00	ANXA1	0.000216484
1899-12-31 04:03:00	PLS3	0.000137551
1899-12-31 04:04:00	GLIPR1	0.000134065
1899-12-31 04:05:00	CAV2	9.6146e-05
1899-12-31 04:06:00	DSE	9.2989e-05
1899-12-31 04:07:00	TUBB6	9.14856e-05
1899-12-31 04:08:00	CCDC88A	4.25512e-05
*Links	4
1	2	0.00122153
1	3	4.50786e-05
1	4	8.66929e-05
2	4	9.84351e-05
